# Supplementary material for: Functional elucidation of the non-coding RNAs of Kluyveromyces marxianus in the exponential growth phase
Source: BMC Genomics. 2016 Feb 29;17:154. doi: 10.1186/s12864-016-2474-z (PMC4770515; doi:10.1186/s12864-016-2474-z)
Supplement: Additional file 1: Table S1. — Strand-specific RNA-seq. (XLSX 11 kb) [file 12864_2016_2474_MOESM1_ESM.xlsx]

## Sheet: Sheet1
Table S1. Strand-specific RNA-seq
Experimental conditions	Reads type	Count	Reads %	Avg. length	# of bases	% of bases
Early-exponential #1	Mapped reads	13546457	84.35	50.29	681274805	84.29
	Not mapped reads	2513572	15.65	50.51	126956646	15.71
	Total reads	16060029	100	50.33	808231451	100
Early-exponential #2	Mapped reads	9763339	82.84	50.39	491970469	82.82
	Not mapped reads	2022807	17.16	50.45	102043698	17.18
	Total reads	11786146	100	50.4	594014167	100
Mid-exponential #1	Mapped reads	14621503	91.98	49.96	730504356	91.95
	Not mapped reads	1275535	8.02	50.15	63964222	8.05
	Total reads	15898038	100	49.98	794468578	100
Mid-exponential #2	Mapped reads	13454510	70,10	50.09	673887348	70.18
	Not mapped reads	5739546	29.9	49.89	286322096	29.82
	Total reads	19194056	100	50.03	960209444	100
Late-exponential #1	Mapped reads	19001600	91.6	49.95	949066532	91.57
	Not mapped reads	1743136	8.4	50.12	87372637	8.43
	Total reads	20744736	100	49.96	1036439169	100
Late-exponential #2	Mapped reads	18482681	93.83	50.02	924505347	93.81
	Not mapped reads	1216209	6.17	50.17	61015841	6.19
	Total reads	19698890	100	50.03	985521188	100
