# Supplementary material for: Functional elucidation of the non-coding RNAs of Kluyveromyces marxianus in the exponential growth phase
Source: BMC Genomics. 2016 Feb 29;17:154. doi: 10.1186/s12864-016-2474-z (PMC4770515; doi:10.1186/s12864-016-2474-z)
Supplement: Additional file 2: Table S2. — Annotation of Kluyveromyces genome. (XLSX 286 kb) [file 12864_2016_2474_MOESM2_ESM.xlsx]

## Sheet: Sheet1
Table S2. Annotation of Kluyveromyces genome
Contig_ID	start	end	strand	geneID	CloseHomologInformation(CloseHomolog;identity;e-value)
AKFM01000002	1	353	+	KMPG00001	INV2_YEAST;100.00;3e-78
AKFM01000005	150	851	-	KMPG00002	COX2_KLULA;97.39;2e-65
AKFM01000008	1	867	-	KMPG00003	PDR12_YEAST;92.04;0.0
AKFM01000016	1	952	+	KMPG00004	PDH1_CANGA;57.58;4e-119
AKFM01000026	1	177	-	KMPG00005	KHT2_KLULC;62.96;8e-15
AKFM01000026	2407	3681	-	KMPG00006	KHT2_KLULC;83.22;0.0
AKFM01000027	1140	1739	+	KMPG00007	BGAL_KLULA;79.61;8e-78
AKFM01000027	1942	2223	+	KMPG00008	BGAL_KLULA;56.52;2e-24
AKFM01000028	754	1577	-	KMPG00009	ARI1_YEAST;42.38;8e-65
AKFM01000029	1	1466	+	KMPG00010	BIO5_YEAST;49.84;7e-90
AKFM01000030	10	573	+	KMPG00011	NoCloseHomologs
AKFM01000043	522	1540	+	KMPG00012	FLO5_YEAST;34.43;1e-12
AKFM01000046	1006	1425	+	KMPG00013	NQO2_MOUSE;37.93;6e-15
AKFM01000052	1	341	+	KMPG00014	NoCloseHomologs
AKFM01000056	1	262	+	KMPG00015	NoCloseHomologs
AKFM01000064	1	476	-	KMPG00016	NoCloseHomologs
AKFM01000080	1	861	-	KMPG00017	NoCloseHomologs
AKFM01000081	608	1336	-	KMPG00018	FCY21_YEAST;61.57;1e-95
AKFM01000083	1	1773	-	KMPG00019	SLA2_YEAST;47.52;6e-96
AKFM01000083	2741	3067	+	KMPG00020	SUI1_YEAST;92.59;2e-70
AKFM01000083	3438	3989	+	KMPG00021	CWC25_KLULA;49.03;1e-42
AKFM01000083	4000	4931	-	KMPG00022	VPS75_YEAST;57.33;5e-90
AKFM01000083	5242	7488	-	KMPG00023	SYC_YEAST;65.96;0.0
AKFM01000083	7974	9902	+	KMPG00024	YJ68_YEAST;55.54;0.0
AKFM01000083	10017	10499	-	KMPG00025	DPH4_KLULA;64.20;7e-72
AKFM01000083	10989	12227	+	KMPG00026	RPA49_YEAST;71.81;0.0
AKFM01000083	12434	13984	+	KMPG00027	MPA43_YEAST;36.33;3e-78
AKFM01000083	14015	17905	-	KMPG00028	RAD50_YEAST;51.16;0.0
AKFM01000083	18555	20378	+	KMPG00029	NRD1_YEAST;46.06;9e-134
AKFM01000083	20684	21475	+	KMPG00030	RM17_YEAST;53.79;2e-93
AKFM01000083	21674	22993	-	KMPG00031	TEX1_YEAST;28.40;7e-25
AKFM01000083	23690	24796	+	KMPG00032	RTC4_KLULA;53.94;9e-109
AKFM01000083	25082	25555	+	KMPG00033	GIS2_YEAST;69.18;3e-73
AKFM01000083	25816	28209	-	KMPG00034	FOL1_YEAST;49.57;0.0
AKFM01000083	29113	30534	+	KMPG00035	COQ6_YEAST;63.19;0.0
AKFM01000083	30780	31964	+	KMPG00036	TGL2_YEAST;52.25;1e-112
AKFM01000083	32271	35828	+	KMPG00037	SIP3_YEAST;28.72;3e-148
AKFM01000083	36592	38634	+	KMPG00038	DSL1_YEAST;42.13;1e-49
AKFM01000083	39034	39252	+	KMPG00039	ATX1_YEAST;75.00;1e-31
AKFM01000083	39539	40036	+	KMPG00040	YN00_YEAST;41.55;2e-29
AKFM01000083	40115	41062	-	KMPG00041	LIN1_YEAST;29.31;4e-21
AKFM01000083	41302	42516	-	KMPG00042	ORC5_YEAST;34.47;1e-63
AKFM01000083	42942	49499	-	KMPG00043	DPOE_KLULA;84.35;0.0
AKFM01000083	49970	50860	+	KMPG00044	YIF1_YEAST;54.26;1e-81
AKFM01000083	51106	51921	+	KMPG00045	CWC23_KLULA;57.20;2e-108
AKFM01000083	52144	53157	+	KMPG00046	PDR17_YEAST;37.54;1e-78
AKFM01000083	53734	57135	+	KMPG00047	YGO0_YEAST;51.03;0.0
AKFM01000083	57175	58221	-	KMPG00048	UFD1_YEAST;68.88;1e-165
AKFM01000083	58644	61730	+	KMPG00049	TFC4_YEAST;57.30;0.0
AKFM01000083	61962	62837	+	KMPG00050	IST1_YEAST;53.06;2e-66
AKFM01000083	62947	64131	-	KMPG00051	TAM41_YEAST;70.28;8e-171
AKFM01000083	64435	67332	-	KMPG00052	PIK1_YEAST;59.54;0.0
AKFM01000083	68096	69808	-	KMPG00053	LYP1_YEAST;76.76;0.0
AKFM01000083	72438	74180	+	KMPG00054	CAN1_YEAST;72.68;0.0
AKFM01000083	75863	81445	+	KMPG00055	BNI1_YEAST;62.18;0.0
AKFM01000083	81689	83767	+	KMPG00056	SEC2_YEAST;51.36;5e-153
AKFM01000083	85492	88962	-	KMPG00057	TOF1_KLULA;68.66;0.0
AKFM01000083	91572	93137	+	KMPG00058	CG11_CANAL;42.61;1e-51
AKFM01000083	93370	95070	-	KMPG00059	SLP1_YEAST;47.07;3e-117
AKFM01000083	95394	99575	-	KMPG00060	TAF2_YEAST;49.59;0.0
AKFM01000083	100444	101493	+	KMPG00061	GOR1_YEAST;63.11;8e-157
AKFM01000083	101646	102032	-	KMPG00062	YCT3_YEAST;45.74;2e-27
AKFM01000083	102342	104030	-	KMPG00063	BOR1_YEAST;68.36;0.0
AKFM01000083	104491	105534	-	KMPG00064	PER1_YEAST;54.78;4e-124
AKFM01000083	105962	106621	-	KMPG00065	SPC25_KLULA;54.46;8e-70
AKFM01000083	107296	108534	+	KMPG00066	ISC1_YEAST;61.98;2e-158
AKFM01000083	109337	113032	+	KMPG00067	ATG26_KLULA;69.98;0.0
AKFM01000083	113395	114873	-	KMPG00068	MET2_YEAST;67.35;0.0
AKFM01000083	115460	117532	-	KMPG00069	MDL1_YEAST;67.90;0.0
AKFM01000083	117947	121327	-	KMPG00070	SKG3_YEAST;45.53;0.0
AKFM01000083	123540	125363	-	KMPG00071	PRM1_KLULA;64.01;0.0
AKFM01000083	125940	126698	-	KMPG00072	NEP1_YEAST;91.27;8e-174
AKFM01000083	127465	129474	+	KMPG00073	LCD1_KLULA;66.16;0.0
AKFM01000083	129723	130461	-	KMPG00074	RL37A_YEAST;82.95;2e-38
AKFM01000083	131142	132734	+	KMPG00075	PLM2_YEAST;37.39;3e-95
AKFM01000083	132929	135310	-	KMPG00076	SWI6_KLULA;76.66;0.0
AKFM01000083	135563	136648	+	KMPG00077	VTA1_YEAST;36.84;5e-29
AKFM01000083	136884	138038	-	KMPG00078	METK2_YEAST;87.50;0.0
AKFM01000083	140785	141390	+	KMPG00079	CPYI_YEAST;42.01;6e-48
AKFM01000083	142108	144618	-	KMPG00080	YL177_YEAST;62.86;6e-160
AKFM01000083	145789	147726	-	KMPG00081	GMC1_YEAST;38.71;8e-125
AKFM01000083	148154	149380	+	KMPG00082	OYEC_SCHPO;36.83;2e-76
AKFM01000083	149536	152877	-	KMPG00083	GIN4_YEAST;66.20;0.0
AKFM01000083	153937	154218	-	KMPG00084	SMT3_YEAST;85.06;2e-49
AKFM01000083	156342	158198	+	KMPG00085	GNP1_YEAST;57.89;0.0
AKFM01000083	158961	159551	+	KMPG00086	HBN1_YEAST;60.51;2e-84
AKFM01000083	160303	160893	+	KMPG00087	HBN1_YEAST;66.84;1e-86
AKFM01000083	161187	162761	-	KMPG00088	FUS1_YEAST;29.84;7e-30
AKFM01000083	165957	167048	+	KMPG00089	PRY2_YEAST;43.23;1e-23
AKFM01000083	167641	168873	+	KMPG00090	BIK1_YEAST;34.48;5e-71
AKFM01000083	169213	171621	+	KMPG00091	HIS2_KLULA;81.07;0.0
AKFM01000083	172467	173444	+	KMPG00092	RRP7_YEAST;66.09;2e-125
AKFM01000083	173615	174514	-	KMPG00093	STE50_YEAST;40.95;1e-65
AKFM01000083	175918	176916	-	KMPG00094	LSB5_YEAST;44.37;7e-76
AKFM01000083	178215	178538	+	KMPG00095	GLRX2_YEAST;60.58;1e-39
AKFM01000083	178747	179979	-	KMPG00096	NoCloseHomologs
AKFM01000083	181283	182449	-	KMPG00097	YD514_YEAST;34.94;6e-62
AKFM01000083	182775	183860	-	KMPG00098	YD514_YEAST;37.60;1e-52
AKFM01000083	184348	185799	+	KMPG00099	SRO9_YEAST;41.72;3e-23
AKFM01000083	187685	189835	-	KMPG00100	GID7_YEAST;35.69;9e-129
AKFM01000083	190438	191883	-	KMPG00101	HXKG_KLULA;80.87;0.0
AKFM01000083	193236	194408	+	KMPG00102	GRH1_YEAST;55.52;2e-108
AKFM01000083	194852	196414	+	KMPG00103	PDI_YEAST;52.68;5e-162
AKFM01000083	196867	198027	+	KMPG00104	MGR1_KLULA;85.03;0.0
AKFM01000083	198363	200525	+	KMPG00105	EMC1_YEAST;35.47;3e-129
AKFM01000083	200816	201238	+	KMPG00106	FKBP2_KLULA;76.43;1e-73
AKFM01000083	201380	203182	-	KMPG00107	URC2_LACKL;58.59;0.0
AKFM01000083	203709	205001	-	KMPG00108	SPS22_YEAST;45.41;7e-97
AKFM01000083	205704	207194	-	KMPG00109	SPS1_YEAST;34.00;1e-77
AKFM01000083	208803	209009	-	KMPG00110	NoCloseHomologs
AKFM01000083	212379	213815	+	KMPG00111	RBA50_YEAST;47.94;4e-145
AKFM01000083	214524	215579	+	KMPG00112	KRE28_KLULA;64.10;7e-154
AKFM01000083	215682	216776	-	KMPG00113	PANK_YEAST;64.86;4e-143
AKFM01000083	217970	218953	+	KMPG00114	APA2_KLULA;75.00;4e-165
AKFM01000083	219450	219833	+	KMPG00115	QCR7_KLULA;89.76;1e-69
AKFM01000083	220568	221767	-	KMPG00116	LRE1_YEAST;40.57;2e-21
AKFM01000083	223904	225178	+	KMPG00117	PBN1_KLULA;50.83;4e-148
AKFM01000083	225258	227765	-	KMPG00118	SPB1_KLULA;90.94;0.0
AKFM01000083	228596	230113	+	KMPG00119	FAMT_PSEPU;30.03;5e-37
AKFM01000083	230303	231274	-	KMPG00120	KAR4_YEAST;70.10;3e-168
AKFM01000083	231856	232956	+	KMPG00121	NoCloseHomologs
AKFM01000083	233420	234430	-	KMPG00122	NoCloseHomologs
AKFM01000083	236937	238970	-	KMPG00123	PRTD_YEAST;61.65;0.0
AKFM01000083	239901	240149	+	KMPG00124	MOS1_YEAST;63.44;2e-34
AKFM01000083	240679	241023	-	KMPG00125	NoCloseHomologs
AKFM01000083	241447	242406	+	KMPG00126	KRR1_YEASZ;85.26;0.0
AKFM01000083	242786	245626	+	KMPG00127	MRC1_YEAST;44.36;4e-32
AKFM01000083	245674	247071	-	KMPG00128	VAC17_YEAST;30.24;6e-26
AKFM01000083	248000	249076	+	KMPG00129	STDH_YEAST;55.59;5e-96
AKFM01000083	253513	254421	+	KMPG00130	MTAL3_KLULA;50.17;3e-92
AKFM01000083	256542	257099	-	KMPG00131	SLA2_YEAST;45.16;3e-05
AKFM01000083	259198	263025	-	KMPG00132	YAOE_SCHPO;46.56;0.0
AKFM01000083	264321	265373	+	KMPG00133	FEN2_YEAST;30.82;5e-30
AKFM01000083	267121	268959	+	KMPG00134	ARN2_YEAST;61.72;0.0
AKFM01000083	273496	275340	-	KMPG00135	ARN2_YEAST;60.88;0.0
AKFM01000084	861	1241	+	KMPG00136	NoCloseHomologs
AKFM01000084	1866	2729	-	KMPG00137	YE17_YEAST;33.60;8e-10
AKFM01000085	1	628	-	KMPG00138	GCR1_YEAST;57.47;4e-52
AKFM01000087	1	833	+	KMPG00139	YGD9_YEAST;43.22;1e-69
AKFM01000087	1554	2438	-	KMPG00140	NoCloseHomologs
AKFM01000088	1	2073	+	KMPG00141	PDR12_YEAST;73.98;0.0
AKFM01000088	3642	4913	+	KMPG00142	PDR12_YEAST;74.23;0.0
AKFM01000089	1	1713	+	KMPG00143	NoCloseHomologs
AKFM01000089	2307	3131	-	KMPG00144	ADY2_YEAST;73.31;4e-112
AKFM01000089	4135	6330	-	KMPG00145	FRE3_YEAST;32.00;1e-80
AKFM01000089	8291	9829	+	KMPG00146	DMOA_HYPSL;40.47;1e-106
AKFM01000089	10647	11303	+	KMPG00147	YWNB_BACSU;37.38;1e-29
AKFM01000089	11448	12878	-	KMPG00148	MCH2_YEAST;58.98;1e-128
AKFM01000089	13543	15486	+	KMPG00149	YKW2_YEAST;30.82;8e-61
AKFM01000089	18228	20851	+	KMPG00150	FLO5_YEAST;29.23;2e-07
AKFM01000089	21342	22901	-	KMPG00151	FCY2_YEAST;60.80;0.0
AKFM01000090	1	574	-	KMPG00152	BIOA_YEAST;52.38;2e-34
AKFM01000090	1097	1783	+	KMPG00153	BIOD_YEAST;53.64;1e-76
AKFM01000091	71	1003	+	KMPG00154	UBA3_YEAST;50.50;9e-105
AKFM01000091	1213	1800	+	KMPG00155	ISA2_YEAST;54.73;6e-36
AKFM01000091	1811	2425	-	KMPG00156	NoCloseHomologs
AKFM01000091	2821	5541	+	KMPG00157	AIM3_KLULA;53.66;1e-21
AKFM01000091	5631	6074	-	KMPG00158	CALM_KLULA;98.64;6e-98
AKFM01000091	6869	8072	+	KMPG00159	ALG1_KLULA;76.70;0.0
AKFM01000091	8080	9393	-	KMPG00160	HOS1_YEAST;47.77;1e-144
AKFM01000091	9822	10703	-	KMPG00161	SPEE_YEAST;86.55;0.0
AKFM01000091	11552	12853	+	KMPG00162	MED1_KLULA;72.52;0.0
AKFM01000091	13328	13954	-	KMPG00163	ADPP_YEAST;72.95;3e-110
AKFM01000091	15010	18468	-	KMPG00164	CYC8_YEAST;88.98;0.0
AKFM01000091	19906	22161	+	KMPG00165	RAD16_YEAST;82.57;0.0
AKFM01000091	22296	26456	-	KMPG00166	LYS2_YEAST;73.37;0.0
AKFM01000091	27333	29129	+	KMPG00167	NOT5_YEAST;55.60;6e-78
AKFM01000091	29306	29725	-	KMPG00168	PPAL_YEAST;61.15;8e-61
AKFM01000091	30150	32189	-	KMPG00169	TKT1_KLULA;88.07;0.0
AKFM01000091	33041	33931	-	KMPG00170	OPY2_YEAST;43.75;1e-05
AKFM01000091	34005	34403	+	KMPG00171	YP076_YEAST;51.35;5e-05
AKFM01000091	36295	37131	+	KMPG00172	NoCloseHomologs
AKFM01000091	38588	39715	+	KMPG00173	ADH3_KLULA;91.47;0.0
AKFM01000091	40285	40782	-	KMPG00174	NoCloseHomologs
AKFM01000091	41557	42606	+	KMPG00175	MRL1_YEAST;43.58;3e-68
AKFM01000091	44314	45690	+	KMPG00176	EF1A_ASHGO;96.81;0.0
AKFM01000091	46258	47133	+	KMPG00177	RU1A_YEAST;30.29;4e-29
AKFM01000091	47320	47790	-	KMPG00178	CBP6_YEAST;58.49;4e-57
AKFM01000091	48101	50101	-	KMPG00179	SYG_YEAST;80.93;0.0
AKFM01000091	51305	51811	-	KMPG00180	RM36_YEAST;53.37;1e-64
AKFM01000091	52139	53995	-	KMPG00181	TFC1_YEAST;58.24;0.0
AKFM01000091	54340	55554	-	KMPG00182	PP2C4_YEAST;58.44;1e-162
AKFM01000091	56070	57587	-	KMPG00183	TPS1_KLULA;92.57;0.0
AKFM01000091	58848	60560	+	KMPG00184	YJV7_SCHPO;37.05;2e-108
AKFM01000091	60671	61039	-	KMPG00185	YM86_YEAST;50.48;9e-30
AKFM01000091	61340	61972	+	KMPG00186	NoCloseHomologs
AKFM01000091	62220	64226	-	KMPG00187	AIM39_KLULA;63.38;3e-157
AKFM01000091	64771	65832	-	KMPG00188	PSH1_YEAST;42.15;1e-50
AKFM01000091	66262	67962	-	KMPG00189	PT111_YEAST;23.83;8e-43
AKFM01000091	69133	70785	-	KMPG00190	ROY1_YEAST;46.34;2e-165
AKFM01000091	71387	75616	-	KMPG00191	YM8B_YEAST;37.22;0.0
AKFM01000091	76083	77078	+	KMPG00192	TFB4_KLULA;89.52;0.0
AKFM01000091	77756	78730	+	KMPG00193	BRR1_ASHGO;31.79;2e-37
AKFM01000091	79073	79990	+	KMPG00194	YMC1_YEAST;71.66;8e-151
AKFM01000091	80150	80929	-	KMPG00195	CHMU_YEAST;74.90;5e-132
AKFM01000091	81465	82346	-	KMPG00196	JID1_ASHGO;41.00;1e-59
AKFM01000091	82927	83385	+	KMPG00197	FCY1_YEAST;74.17;2e-80
AKFM01000091	83565	83957	-	KMPG00198	YP063_YEAST;41.67;3e-22
AKFM01000091	84928	86583	+	KMPG00199	SYPM_YEAST;53.01;0.0
AKFM01000091	86812	87078	-	KMPG00200	SC61B_KLULA;94.32;4e-34
AKFM01000091	88465	90369	+	KMPG00201	PIN4_YEAST;75.00;3e-47
AKFM01000091	92139	93239	+	KMPG00202	ADH6_YEAST;62.98;2e-143
AKFM01000091	93880	96024	+	KMPG00203	SAS3_YEAST;40.82;5e-126
AKFM01000091	96628	98658	-	KMPG00204	DOT6_YEAST;78.85;4e-22
AKFM01000091	100116	101333	+	KMPG00205	YBF5_YEAST;46.38;2e-114
AKFM01000091	102195	103508	-	KMPG00206	PP2C2_YEAST;57.86;1e-179
AKFM01000091	104285	105808	+	KMPG00207	TRPE_YEAST;76.09;0.0
AKFM01000091	106230	106850	+	KMPG00208	PTH2_YEAST;86.72;4e-77
AKFM01000091	106985	108202	-	KMPG00209	UBX1_YEAST;63.37;6e-124
AKFM01000091	109064	111370	-	KMPG00210	METE_YEAST;78.43;0.0
AKFM01000091	112440	112793	+	KMPG00211	IES5_YEAST;35.58;1e-06
AKFM01000091	112852	116865	-	KMPG00212	TSC11_YEAST;36.57;0.0
AKFM01000091	117114	117636	-	KMPG00213	AIM11_KLULA;82.43;2e-84
AKFM01000091	117927	118235	+	KMPG00214	COXM2_YEAST;70.41;1e-36
AKFM01000091	118497	119114	-	KMPG00215	PSB3_YEAST;91.71;3e-125
AKFM01000091	119462	121426	-	KMPG00216	YEL1_ASHGO;33.11;3e-92
AKFM01000091	122276	123406	+	KMPG00217	RAD51_YEAST;89.94;0.0
AKFM01000091	123977	127575	+	KMPG00218	SKT5_YEAST;62.13;0.0
AKFM01000091	128575	132069	+	KMPG00219	SEF1_KLULA;78.12;0.0
AKFM01000091	133622	136018	+	KMPG00220	UBP13_YEAST;55.10;4e-129
AKFM01000091	136205	137173	-	KMPG00221	KPR4_YEAST;86.88;0.0
AKFM01000091	137871	138446	+	KMPG00222	UBC6_KLULA;87.83;8e-124
AKFM01000091	138760	140046	-	KMPG00223	AST1_YEAST;47.69;1e-148
AKFM01000091	140521	140769	-	KMPG00224	DPH3_KLULA;91.46;4e-48
AKFM01000091	141808	142694	+	KMPG00225	RS8B_YEAST;89.55;2e-119
AKFM01000091	143660	144790	+	KMPG00226	AAR2_YEAST;36.79;3e-53
AKFM01000091	145993	147945	+	KMPG00227	HSP73_YEAST;86.62;0.0
AKFM01000091	148862	152083	+	KMPG00228	SYIC_YEAST;81.33;0.0
AKFM01000091	152436	153008	+	KMPG00229	NoCloseHomologs
AKFM01000091	153660	154034	+	KMPG00230	ATG8_KLULA;99.14;9e-80
AKFM01000091	155009	159376	-	KMPG00231	NU170_YEAST;57.63;0.0
AKFM01000091	160068	161006	+	KMPG00232	NoCloseHomologs
AKFM01000091	161339	162958	+	KMPG00233	GATB_KLULA;75.42;0.0
AKFM01000091	163394	164527	-	KMPG00234	YBI1_YEAST;57.14;0.010
AKFM01000091	165250	166365	-	KMPG00235	GLE2_YEAST;69.21;0.0
AKFM01000091	166953	169838	-	KMPG00236	FLO8_YEAS8;45.32;5e-33
AKFM01000091	171199	172608	-	KMPG00237	ALG3_KLULA;62.25;0.0
AKFM01000091	173038	176379	-	KMPG00238	IMB4_YEAST;68.76;0.0
AKFM01000091	176956	179832	-	KMPG00239	SWI4_YEAST;52.71;1e-74
AKFM01000091	180478	181002	+	KMPG00240	LSM4_YEAST;56.52;2e-27
AKFM01000091	181558	183585	-	KMPG00241	TMN3_YEAST;42.43;1e-161
AKFM01000091	185626	186171	-	KMPG00242	NoCloseHomologs
AKFM01000091	187154	189541	+	KMPG00243	CDC27_YEAST;58.46;9e-126
AKFM01000091	189805	192939	-	KMPG00244	BOB1_YEAST;46.77;1e-112
AKFM01000091	193557	194711	-	KMPG00245	NoCloseHomologs
AKFM01000091	195326	196720	+	KMPG00246	YBI6_YEAST;42.23;5e-94
AKFM01000091	197319	198908	+	KMPG00247	HXT14_YEAST;48.54;9e-153
AKFM01000091	199370	203323	+	KMPG00248	RTC1_KLULA;66.14;0.0
AKFM01000091	203347	204183	-	KMPG00249	YN60_YEAST;64.48;8e-124
AKFM01000091	205616	206248	+	KMPG00250	IF4E_CANGA;66.67;2e-100
AKFM01000091	206655	209693	-	KMPG00251	VNX1_YEAST;55.44;0.0
AKFM01000091	210490	211419	+	KMPG00252	KRE1_YEAST;48.53;3e-22
AKFM01000091	211612	212883	-	KMPG00253	ARGD_KLULA;83.18;0.0
AKFM01000091	213417	214067	-	KMPG00254	KEI1_YEAST;45.58;9e-51
AKFM01000091	214551	216179	+	KMPG00255	RIO1_YEAST;70.85;0.0
AKFM01000091	216231	217946	-	KMPG00256	RTC5_KLULA;69.58;0.0
AKFM01000091	218446	220362	+	KMPG00257	ESF1_YEAST;58.75;5e-164
AKFM01000091	220611	221900	+	KMPG00258	PRP17_YEAST;52.19;1e-158
AKFM01000091	221993	223291	-	KMPG00259	PRS6A_YEAST;88.71;0.0
AKFM01000091	223658	224029	-	KMPG00260	SEM1_YEAST;46.05;6e-08
AKFM01000091	224377	228750	+	KMPG00261	RPC1_YEAST;83.76;0.0
AKFM01000091	228859	230037	-	KMPG00262	ESC2_YEAST;31.02;2e-31
AKFM01000091	230338	231864	-	KMPG00263	DNPEP_YEAST;64.57;0.0
AKFM01000091	232758	233906	+	KMPG00264	YHR2_YEAST;70.63;0.0
AKFM01000091	234255	243638	+	KMPG00265	VPS13_YEAST;42.87;0.0
AKFM01000091	245008	245772	+	KMPG00266	DHSB_ASHGO;83.40;1e-157
AKFM01000091	247284	247931	+	KMPG00267	GOSR1_YEAST;58.99;2e-86
AKFM01000091	248015	249733	-	KMPG00268	FPS1_YEAST;42.48;5e-145
AKFM01000091	251197	253203	+	KMPG00269	GLPK_YEAST;66.41;0.0
AKFM01000091	253734	254501	+	KMPG00270	RL8B_YEAST;85.16;1e-158
AKFM01000091	256139	256867	+	KMPG00271	SSBP1_YEAST;42.91;6e-47
AKFM01000091	258507	263453	+	KMPG00272	YBT1_YEAST;64.65;0.0
AKFM01000091	263584	265191	-	KMPG00273	MUP3_YEAST;45.78;5e-139
AKFM01000091	265450	265995	-	KMPG00274	NoCloseHomologs
AKFM01000091	266138	267083	+	KMPG00275	COFI_KLULA;91.85;1e-88
AKFM01000091	267335	268999	-	KMPG00276	EFM1_YEAST;35.81;4e-101
AKFM01000091	270579	272969	-	KMPG00277	ISP4_SCHPO;48.23;0.0
AKFM01000091	278901	281234	+	KMPG00278	YQJC_SCHPO;49.68;0.0
AKFM01000091	282025	283296	+	KMPG00279	ARR3_YEAST;63.68;2e-172
AKFM01000091	284522	287083	+	KMPG00280	FLO5_YEAST;30.37;2e-26
AKFM01000091	287643	289202	-	KMPG00281	FCY2_YEAST;60.59;0.0
AKFM01000091	291455	292942	+	KMPG00282	YN92_YEAST;50.51;4e-146
AKFM01000091	294315	295241	+	KMPG00283	YN91_YEAST;59.55;1e-123
AKFM01000091	297727	299292	+	KMPG00284	HXT15_YEAST;27.88;8e-40
AKFM01000091	299549	301024	+	KMPG00285	SULF_CLOP1;25.46;3e-20
AKFM01000091	301955	303658	+	KMPG00286	YVKA_BACSU;27.45;1e-10
AKFM01000098	1	1798	-	KMPG00287	MUC1_YEAST;53.33;4e-51
AKFM01000098	6260	9331	+	KMPG00288	OSH3_YEAST;43.73;0.0
AKFM01000098	10853	12571	+	KMPG00289	PHO84_YEAST;71.94;0.0
AKFM01000098	13478	15272	+	KMPG00290	TBA_ASHGO;94.17;0.0
AKFM01000098	16068	17648	+	KMPG00291	ALO_KLULA;89.31;0.0
AKFM01000098	18099	19031	+	KMPG00292	PGA3_YEAST;61.06;2e-137
AKFM01000098	19133	21058	-	KMPG00293	UFO1_YEAST;41.71;1e-141
AKFM01000098	21502	23136	-	KMPG00294	ORC4_YEAST;40.44;2e-117
AKFM01000098	23665	24996	-	KMPG00295	IF4B_YEAST;46.25;1e-101
AKFM01000098	26141	33979	+	KMPG00296	FMP27_YEAST;34.63;0.0
AKFM01000098	34062	37786	+	KMPG00297	NoCloseHomologs
AKFM01000098	38732	39358	+	KMPG00298	RHO1_KLULA;98.94;4e-133
AKFM01000098	40044	40391	-	KMPG00299	RT02_ASHGO;75.22;1e-61
AKFM01000098	40642	41469	-	KMPG00300	YAKA_SCHPO;31.54;1e-31
AKFM01000098	41833	42624	-	KMPG00301	MET16_YEAST;70.77;9e-140
AKFM01000098	43233	43685	+	KMPG00302	MED10_KLULA;92.62;2e-97
AKFM01000098	44000	45571	+	KMPG00303	JIP5_KLULA;82.31;0.0
AKFM01000098	46797	48422	+	KMPG00304	BSP1_YEAST;29.13;2e-12
AKFM01000098	48794	49864	+	KMPG00305	YL455_YEAST;37.04;3e-61
AKFM01000098	50306	50890	+	KMPG00306	PDXH_YEAST;53.40;5e-48
AKFM01000098	51040	52338	-	KMPG00307	VPS4_YEAST;83.75;0.0
AKFM01000098	52703	54424	-	KMPG00308	ASNS1_YEAST;86.01;0.0
AKFM01000098	55668	57236	+	KMPG00309	NOC4_YEAST;51.92;0.0
AKFM01000098	57506	59044	+	KMPG00310	PPT1_YEAST;64.82;0.0
AKFM01000098	59248	60000	-	KMPG00311	RRP15_YEAST;72.60;1e-33
AKFM01000098	60513	62579	+	KMPG00312	KAR3_YEAST;46.94;3e-175
AKFM01000098	62902	64110	-	KMPG00313	TAZ1_YEAST;65.67;0.0
AKFM01000098	64380	65237	+	KMPG00314	LOA1_YEAST;33.45;7e-36
AKFM01000098	65247	66419	-	KMPG00315	YG34_YEAST;28.57;4e-22
AKFM01000098	67737	69092	+	KMPG00316	MEP3_YEAST;79.13;0.0
AKFM01000098	70740	71663	+	KMPG00317	NoCloseHomologs
AKFM01000098	72344	74140	-	KMPG00318	RRP9_YEAST;68.27;0.0
AKFM01000098	74437	77286	-	KMPG00319	CTF4_YEAST;42.96;0.0
AKFM01000098	77700	78431	+	KMPG00320	COG2_YEAST;31.48;9e-21
AKFM01000098	78580	81183	-	KMPG00321	NoCloseHomologs
AKFM01000098	81717	83387	+	KMPG00322	NUP57_YEAST;52.83;9e-93
AKFM01000098	83431	84550	-	KMPG00323	TOM5_YEAST;64.86;0.004
AKFM01000098	84944	86041	+	KMPG00324	IWS1_KLULA;87.54;1e-163
AKFM01000098	86326	87198	-	KMPG00325	RS23_SACBA;97.93;6e-98
AKFM01000098	87996	89417	+	KMPG00326	YG32_YEAST;29.13;2e-49
AKFM01000098	89909	90502	+	KMPG00327	NAT3_YEAST;66.50;6e-92
AKFM01000098	90604	91581	-	KMPG00328	SCD6_YEAST;72.83;5e-41
AKFM01000098	92491	93570	+	KMPG00329	ANT1_ASHGO;52.26;8e-120
AKFM01000098	93974	95350	-	KMPG00330	YLH47_YEAST;70.43;3e-179
AKFM01000098	96325	97059	-	KMPG00331	F26_ARATH;33.52;1e-21
AKFM01000098	97884	102266	-	KMPG00332	SPT6_KLULA;90.44;0.0
AKFM01000098	102764	103813	-	KMPG00333	CTR1_YEAST;42.14;9e-60
AKFM01000098	104338	105387	-	KMPG00334	DAM1_KLULA;51.43;1e-63
AKFM01000098	105867	106973	-	KMPG00335	SHY1_YEAST;57.10;1e-139
AKFM01000098	107397	108281	-	KMPG00336	RT05_YEAST;63.52;1e-137
AKFM01000098	110473	111627	-	KMPG00337	ROX1_YEAST;40.45;1e-13
AKFM01000098	115882	118218	+	KMPG00338	AFG3_YEAST;75.15;0.0
AKFM01000098	118446	119288	-	KMPG00339	BIM1_YEAST;49.30;7e-73
AKFM01000098	119649	121907	-	KMPG00340	LCF2_YEAST;52.67;0.0
AKFM01000098	123142	124755	-	KMPG00341	PPOX_YEAST;48.79;6e-151
AKFM01000098	124975	128313	-	KMPG00342	PRP22_YEAST;60.66;0.0
AKFM01000098	128636	129223	-	KMPG00343	PSB4_YEAST;83.24;7e-104
AKFM01000098	129579	130895	-	KMPG00344	PRI1_YEAST;68.89;0.0
AKFM01000098	131254	133470	-	KMPG00345	YIS7_YEAST;51.42;0.0
AKFM01000098	134195	135991	-	KMPG00346	MDM38_YEAST;58.65;6e-165
AKFM01000098	136985	137886	+	KMPG00347	RPR2_YEAST;40.14;4e-29
AKFM01000098	138053	138496	-	KMPG00348	MIM1_ASHGO;65.62;1e-19
AKFM01000098	139082	139846	+	KMPG00349	PSA4_YEAST;86.02;2e-151
AKFM01000098	140428	142911	+	KMPG00350	YO036_YEAST;27.76;1e-13
AKFM01000098	143272	144117	-	KMPG00351	MET28_YEAST;46.96;6e-10
AKFM01000098	145423	146976	+	KMPG00352	SLT2_YEAST;87.67;0.0
AKFM01000098	147224	151462	-	KMPG00353	VPS15_YEAST;43.34;0.0
AKFM01000098	152087	153406	-	KMPG00354	SMK1_YEAST;61.50;9e-164
AKFM01000098	153783	154475	-	KMPG00355	YBU6_YEAST;56.19;6e-90
AKFM01000098	155086	156201	+	KMPG00356	RXT2_YEAST;42.45;1e-69
AKFM01000098	156358	158511	-	KMPG00357	TTL_YEAST;52.37;0.0
AKFM01000098	160432	160713	+	KMPG00358	NHP6_KLULA;98.92;1e-60
AKFM01000098	161537	162313	+	KMPG00359	PCNA_YEAST;69.38;7e-134
AKFM01000098	163477	166731	+	KMPG00360	ATG11_KLULA;60.33;0.0
AKFM01000098	166749	168623	-	KMPG00361	TAH18_KLULA;74.52;0.0
AKFM01000098	169011	170426	-	KMPG00362	SYFM_YEAST;66.67;0.0
AKFM01000098	170839	171504	+	KMPG00363	RM16_YEAST;76.88;2e-113
AKFM01000098	171586	172653	-	KMPG00364	RFC5_YEAST;70.90;2e-179
AKFM01000098	172937	175816	+	KMPG00365	AP2A_YEAST;40.38;0.0
AKFM01000098	175886	176647	-	KMPG00366	YBD6_YEAST;62.60;3e-107
AKFM01000098	177699	180407	+	KMPG00367	IST2_YEAST;35.30;1e-104
AKFM01000098	180526	182454	-	KMPG00368	DPOA2_YEAST;47.59;0.0
AKFM01000098	182664	187091	-	KMPG00369	STU1_KLULA;66.27;0.0
AKFM01000098	187719	187973	+	KMPG00370	YB085_YEAST;59.76;5e-28
AKFM01000098	188176	189168	-	KMPG00371	RIB1_YEAST;76.09;2e-167
AKFM01000098	189915	191030	+	KMPG00372	HEK2_KLULA;94.06;0.0
AKFM01000098	191721	192932	+	KMPG00373	SHE1_KLULA;48.08;1e-85
AKFM01000098	194055	194972	-	KMPG00374	ADT_KLULA;92.79;0.0
AKFM01000098	197667	198602	+	KMPG00375	YBC9_YEAST;75.86;3e-39
AKFM01000098	198939	199277	-	KMPG00376	YBC8_YEAST;59.29;1e-30
AKFM01000098	200363	201230	+	KMPG00377	RL19B_YEAST;88.83;2e-83
AKFM01000098	202285	205206	-	KMPG00378	C1TM_YEAST;75.50;0.0
AKFM01000098	205633	207615	-	KMPG00379	TEC1_YEAST;62.16;2e-35
AKFM01000098	209458	212526	-	KMPG00380	MAK21_YEAST;67.65;0.0
AKFM01000098	213782	215104	-	KMPG00381	SREBP_SCHPO;50.00;1e-14
AKFM01000098	218075	218942	+	KMPG00382	UBC4_YEAST;91.89;1e-98
AKFM01000098	219822	223823	+	KMPG00383	SPT7_YEAST;47.63;5e-173
AKFM01000098	223933	225234	-	KMPG00384	OS9_KLULA;34.30;4e-68
AKFM01000098	225491	226081	+	KMPG00385	YD056_YEAST;36.21;3e-12
AKFM01000098	226310	227128	+	KMPG00386	HTD2_YEAST;33.47;1e-36
AKFM01000098	228274	229413	+	KMPG00387	DHYS_KLULA;92.61;0.0
AKFM01000098	229980	231212	+	KMPG00388	OMS1_YEAST;68.69;0.0
AKFM01000098	231357	232427	-	KMPG00389	RRP4_YEAST;66.02;2e-168
AKFM01000098	232692	234173	+	KMPG00390	TRM5_YEAST;52.63;4e-167
AKFM01000098	235064	235744	+	KMPG00391	PCL5_YEAST;43.88;5e-34
AKFM01000098	236057	236656	+	KMPG00392	ARL3_YEAST;36.82;2e-38
AKFM01000098	237132	238772	+	KMPG00393	PPB_YEAST;59.16;0.0
AKFM01000098	238906	239877	-	KMPG00394	MNN9_YEAST;77.09;0.0
AKFM01000098	241068	242234	-	KMPG00395	DOM3Z_KLULA;82.69;0.0
AKFM01000098	242692	244593	-	KMPG00396	PTR2_YEAST;70.10;0.0
AKFM01000098	246212	248104	-	KMPG00397	PTR2_YEAST;65.14;0.0
AKFM01000098	250068	251969	-	KMPG00398	PTR2_YEAST;62.31;0.0
AKFM01000098	254040	255776	-	KMPG00399	UGA4_YEAST;52.06;0.0
AKFM01000098	258185	259120	-	KMPG00400	PANC_YEAST;58.60;2e-128
AKFM01000098	259555	261585	+	KMPG00401	NDC80_KLULA;82.67;0.0
AKFM01000098	261943	264543	-	KMPG00402	RAD25_YEAST;86.95;0.0
AKFM01000098	265401	266570	+	KMPG00403	SRP40_YEAST;81.61;2e-39
AKFM01000098	267314	267535	+	KMPG00404	DDR48_YEAST;42.62;2e-05
AKFM01000098	267644	268870	-	KMPG00405	LPX1_YEAST;38.80;3e-75
AKFM01000098	269312	270571	-	KMPG00406	WHI5_YEAST;39.13;7e-10
AKFM01000098	271068	273093	-	KMPG00407	PXL1_YEAST;66.67;6e-14
AKFM01000098	273938	275161	+	KMPG00408	PUS4_YEAST;61.54;1e-170
AKFM01000098	275232	276884	-	KMPG00409	MID1_YEAST;44.62;2e-129
AKFM01000098	277202	278206	+	KMPG00410	RFC3_YEAST;75.38;0.0
AKFM01000098	278833	279684	+	KMPG00411	PCL1_YEAST;48.65;1e-55
AKFM01000098	282395	282643	+	KMPG00412	NoCloseHomologs
AKFM01000098	283252	284496	+	KMPG00413	CAF40_YEAST;81.32;7e-160
AKFM01000098	284973	287846	+	KMPG00414	COPG_YEAST;60.29;0.0
AKFM01000098	288205	288720	+	KMPG00415	NPC2_KLULA;70.63;6e-72
AKFM01000098	289058	290202	+	KMPG00416	SDHF2_KLULA;88.60;3e-68
AKFM01000098	290347	291426	-	KMPG00417	FAD1_YEAST;51.25;5e-105
AKFM01000098	291539	292747	-	KMPG00418	MTF2_YEAST;34.82;5e-41
AKFM01000098	293113	294888	-	KMPG00419	NBA1_YEAST;82.05;2e-34
AKFM01000098	295353	298079	-	KMPG00420	AGC1_YEAST;57.07;0.0
AKFM01000098	298882	302058	-	KMPG00421	YP022_YEAST;44.05;0.0
AKFM01000098	302936	304063	-	KMPG00422	EAF3_KLULA;72.78;5e-86
AKFM01000098	305005	306438	+	KMPG00423	KC13_YEAST;78.61;0.0
AKFM01000098	307609	309321	-	KMPG00424	DSE1_KLULA;61.17;0.0
AKFM01000098	310855	313350	+	KMPG00425	RSP5_YEAST;78.90;0.0
AKFM01000098	314591	317329	-	KMPG00426	MPT5_YEAST;60.74;2e-172
AKFM01000098	318679	319464	-	KMPG00427	NSA2_KLULA;98.85;0.0
AKFM01000098	319877	320905	+	KMPG00428	LCP5_YEAST;50.14;9e-95
AKFM01000098	321058	321687	+	KMPG00429	VFA1_YEAST;40.89;3e-46
AKFM01000098	321946	323967	+	KMPG00430	NOP9_KLULA;84.98;0.0
AKFM01000098	324070	324744	-	KMPG00431	MRP8_YEAST;41.33;5e-42
AKFM01000098	325072	326559	-	KMPG00432	LTV1_YEAST;53.89;2e-107
AKFM01000098	330331	330963	+	KMPG00433	RPC8_YEAST;73.58;1e-112
AKFM01000098	331094	332515	-	KMPG00434	PRS7_YEAST;85.62;0.0
AKFM01000098	332882	334570	-	KMPG00435	AVT3_YEAST;60.35;0.0
AKFM01000098	335319	336626	-	KMPG00436	MBB1_YEAST;53.76;7e-30
AKFM01000098	338287	341079	+	KMPG00437	FOX2_YEAST;62.31;0.0
AKFM01000098	341288	343239	-	KMPG00438	KTR1_YEAST;50.36;4e-85
AKFM01000098	344700	349637	-	KMPG00439	RNY_BACHK;29.41;0.005
AKFM01000098	351588	353255	+	KMPG00440	ACEB_YEAST;66.23;0.0
AKFM01000098	354323	355423	+	KMPG00441	NoCloseHomologs
AKFM01000098	356634	358004	+	KMPG00442	NoCloseHomologs
AKFM01000098	358286	359356	-	KMPG00443	YFH7_KLULA;57.30;6e-137
AKFM01000098	359672	361747	-	KMPG00444	YL278_YEAST;23.40;3e-12
AKFM01000098	362392	363435	+	KMPG00445	YD144_YEAST;37.39;9e-60
AKFM01000098	363706	364740	+	KMPG00446	ETFA_YEAST;57.36;6e-119
AKFM01000098	365210	367330	+	KMPG00447	SULX_YEAST;55.20;0.0
AKFM01000098	367964	369517	-	KMPG00448	YFH6_YEAST;59.39;0.0
AKFM01000098	370188	371627	+	KMPG00449	SAD1_YEAST;37.16;2e-83
AKFM01000098	371668	372585	-	KMPG00450	RPN11_ASHGO;86.56;0.0
AKFM01000098	373030	373485	+	KMPG00451	YPI1_KLULA;67.57;5e-24
AKFM01000098	373666	376224	-	KMPG00452	NIC96_YEAST;57.04;0.0
AKFM01000098	376706	378292	-	KMPG00453	PRPD_YEAST;75.61;0.0
AKFM01000098	379302	380726	-	KMPG00454	CISY3_YEAST;67.48;0.0
AKFM01000098	381850	382473	-	KMPG00455	LOC1_KLULA;77.78;9e-94
AKFM01000098	383696	384874	-	KMPG00456	HAT1_KLULA;70.68;0.0
AKFM01000098	385137	385835	+	KMPG00457	SNF8_YEAST;59.74;4e-98
AKFM01000098	385931	387226	-	KMPG00458	PUS3_YEAST;61.26;0.0
AKFM01000098	387634	389427	+	KMPG00459	SPB4_KLULA;82.08;0.0
AKFM01000098	389462	390829	-	KMPG00460	ULA1_YEAST;25.80;7e-30
AKFM01000098	391807	392763	+	KMPG00461	LSP1_YEAST;87.77;1e-164
AKFM01000098	395037	396475	+	KMPG00462	NoCloseHomologs
AKFM01000100	1	849	+	KMPG00463	PDR12_YEAST;78.72;9e-160
AKFM01000101	2178	3377	+	KMPG00464	NoCloseHomologs
AKFM01000103	3784	5208	+	KMPG00465	PPAC_YEAST;54.18;1e-172
AKFM01000103	5476	6582	-	KMPG00466	YHLB_SCHPO;52.19;2e-129
AKFM01000103	7310	8257	-	KMPG00467	PYRD_YEAST;77.39;5e-175
AKFM01000103	9053	10696	-	KMPG00468	YCT1_YEAST;47.18;6e-149
AKFM01000103	12809	13480	+	KMPG00469	NQO2_MOUSE;35.84;6e-34
AKFM01000103	14092	15051	-	KMPG00470	NoCloseHomologs
AKFM01000103	16009	16569	+	KMPG00471	NoCloseHomologs
AKFM01000103	19590	20252	+	KMPG00472	NoCloseHomologs
AKFM01000103	20756	22660	-	KMPG00473	STR3_SCHPO;46.47;4e-174
AKFM01000103	23946	25751	-	KMPG00474	YP109_YEAST;60.73;0.0
AKFM01000103	26362	26913	-	KMPG00475	ARL1_YEAST;93.44;1e-112
AKFM01000103	27489	28232	+	KMPG00476	UBS1_YEAST;31.64;3e-21
AKFM01000103	28595	29923	-	KMPG00477	TYR1_YEAST;72.69;0.0
AKFM01000103	30459	31091	+	KMPG00478	ALLA_YEAST;52.11;5e-57
AKFM01000103	31298	31894	+	KMPG00479	YP108_YEAST;45.07;3e-35
AKFM01000103	32828	33700	+	KMPG00480	PEX32_YEAST;31.94;3e-37
AKFM01000103	34079	34741	+	KMPG00481	YP107_YEAST;52.82;7e-64
AKFM01000103	34962	37046	-	KMPG00482	HSP7F_LACK1;80.98;0.0
AKFM01000103	37395	39185	-	KMPG00483	NPL4_KLULA;77.45;0.0
AKFM01000103	39540	40148	+	KMPG00484	SEC66_YEAST;61.19;2e-86
AKFM01000103	40286	42544	-	KMPG00485	SYH1_YEAST;63.43;1e-47
AKFM01000103	42953	43393	-	KMPG00486	UMP1_YEAST;64.19;6e-65
AKFM01000103	43876	44817	+	KMPG00487	SWD3_YEAST;52.70;2e-98
AKFM01000103	45062	47038	+	KMPG00488	SYDM_YEAST;59.69;0.0
AKFM01000103	47148	47681	-	KMPG00489	NoCloseHomologs
AKFM01000103	48264	49355	-	KMPG00490	YFI3_SCHPO;26.67;1e-29
AKFM01000103	50660	51601	+	KMPG00491	PANB_YEAST;53.06;7e-105
AKFM01000103	51632	52978	-	KMPG00492	FMP30_YEAST;54.53;2e-172
AKFM01000103	53448	54866	+	KMPG00493	ELP4_YEAST;54.95;2e-154
AKFM01000103	55254	56438	+	KMPG00494	ATG21_KLULA;77.08;0.0
AKFM01000103	56525	57603	-	KMPG00495	AIM43_KLULA;72.60;2e-70
AKFM01000103	57887	59311	+	KMPG00496	SYYM_YEAST;59.23;0.0
AKFM01000103	59942	61006	+	KMPG00497	PNG1_KLULA;72.96;0.0
AKFM01000103	61136	62482	-	KMPG00498	MCFS2_YEAST;54.38;4e-170
AKFM01000103	62860	65352	-	KMPG00499	FZO1_YEAST;50.06;0.0
AKFM01000103	65847	66587	-	KMPG00500	SEC62_KLULA;83.55;5e-135
AKFM01000103	67194	69125	+	KMPG00501	NOG1_KLULA;93.47;0.0
AKFM01000103	70085	71758	+	KMPG00502	DTR1_YEAST;50.99;2e-125
AKFM01000103	72334	73686	+	KMPG00503	SSU1_YEAST;43.09;5e-103
AKFM01000103	74087	75496	+	KMPG00504	GSHR_KLULA;88.91;0.0
AKFM01000103	75865	76971	-	KMPG00505	RS6_KLUMA;100.00;2e-129
AKFM01000103	77918	80131	-	KMPG00506	SMP1_YEAST;76.29;2e-40
AKFM01000103	81960	82802	+	KMPG00507	SOU1_CANAL;60.22;2e-103
AKFM01000103	83908	84861	+	KMPG00508	YDC1_YEAST;54.73;3e-103
AKFM01000103	85314	86474	+	KMPG00509	GLY1_YEAST;47.59;5e-115
AKFM01000103	86579	88264	-	KMPG00510	ELP3_YEAST;93.90;0.0
AKFM01000103	89915	96622	+	KMPG00511	SEC16_KLULA;51.25;0.0
AKFM01000103	96780	97598	-	KMPG00512	MBA1_YEAST;58.37;5e-109
AKFM01000103	98020	100455	+	KMPG00513	BRO1_KLULA;70.64;0.0
AKFM01000103	100495	101823	-	KMPG00514	SEN54_ASHGO;37.55;3e-102
AKFM01000103	103250	104800	+	KMPG00515	PCH2_YEAST;34.12;1e-69
AKFM01000103	105441	106280	+	KMPG00516	GDT1_YEAST;56.28;5e-75
AKFM01000103	106993	112779	-	KMPG00517	MOT1_YEAST;63.55;0.0
AKFM01000103	114233	115414	+	KMPG00518	HOSM_YEAST;90.49;0.0
AKFM01000103	116206	117037	+	KMPG00519	RS9B_YEAST;95.65;7e-108
AKFM01000103	117955	118857	+	KMPG00520	RL21A_YEAST;95.62;4e-101
AKFM01000103	119445	120551	+	KMPG00521	RIM2_YEAST;73.47;0.0
AKFM01000103	120660	121304	-	KMPG00522	MED8_KLULA;81.22;2e-119
AKFM01000103	121527	121983	+	KMPG00523	AIM4_KLULA;66.04;4e-36
AKFM01000103	122299	123009	-	KMPG00524	ATPF_KLULA;86.50;1e-139
AKFM01000103	123751	125043	-	KMPG00525	MSI1_YEAST;49.40;4e-138
AKFM01000103	125415	127082	-	KMPG00526	G6PI_KLULA;91.17;0.0
AKFM01000103	128036	128449	-	KMPG00527	YB47_YEAST;46.03;3e-10
AKFM01000103	129691	132126	-	KMPG00528	TAF5_YEAST;61.25;0.0
AKFM01000103	134099	136543	+	KMPG00529	GCR1_YEAST;63.98;1e-59
AKFM01000103	137244	138917	+	KMPG00530	TBP6_YEAST;53.63;4e-134
AKFM01000103	139433	144096	+	KMPG00531	BEM1_YEAST;51.35;3e-175
AKFM01000103	144255	144812	-	KMPG00532	YP071_YEAST;33.77;4e-17
AKFM01000103	145191	146795	+	KMPG00533	MUK1_YEAST;33.33;5e-60
AKFM01000103	146840	147775	-	KMPG00534	GGPPS_ASHGO;41.75;2e-71
AKFM01000103	148265	148834	+	KMPG00535	DER1_YEAST;26.56;2e-17
AKFM01000103	148949	149824	-	KMPG00536	YP068_YEAST;23.91;4e-05
AKFM01000103	150199	150810	-	KMPG00537	YP067_YEAST;32.78;2e-22
AKFM01000103	153553	156018	+	KMPG00538	MCM7_YEAST;68.64;0.0
AKFM01000103	156287	157354	-	KMPG00539	ADE_KLULA;84.18;0.0
AKFM01000103	158295	159389	+	KMPG00540	YP066_YEAST;45.38;3e-24
AKFM01000103	159611	160363	+	KMPG00541	VPS28_YEAST;52.63;5e-80
AKFM01000103	160756	162213	+	KMPG00542	TIM50_KLULA;79.66;0.0
AKFM01000103	162775	164841	+	KMPG00543	CS111_KLULA;57.64;0.0
AKFM01000103	167299	168822	+	KMPG00544	ALDH6_YEAST;73.93;0.0
AKFM01000103	170567	171472	+	KMPG00545	SAY1_YEAST;27.57;7e-16
AKFM01000103	171734	173026	+	KMPG00546	KTR3_YEAST;59.21;0.0
AKFM01000103	173900	176497	+	KMPG00547	YHT1_YEAST;49.17;3e-68
AKFM01000103	177383	179218	+	KMPG00548	YD48_SCHPO;46.63;7e-135
AKFM01000103	179364	180554	+	KMPG00549	ACTZ_NEUCR;58.09;2e-153
AKFM01000103	180818	181471	-	KMPG00550	UPP_LACKL;86.98;3e-138
AKFM01000103	182127	182585	-	KMPG00551	LSM7_YEAST;53.49;6e-26
AKFM01000103	182817	183569	+	KMPG00552	ALP11_SCHPO;31.84;6e-28
AKFM01000103	184527	184790	-	KMPG00553	TIM9_KLULA;94.25;3e-55
AKFM01000103	185207	186010	-	KMPG00554	PYRF_KLUMA;100.00;0.0
AKFM01000103	186534	187853	+	KMPG00555	NoCloseHomologs
AKFM01000103	187973	192121	-	KMPG00556	GEA2_YEAST;53.86;0.0
AKFM01000103	192504	193673	+	KMPG00557	CYP7_YEAST;55.93;1e-150
AKFM01000103	193700	197830	-	KMPG00558	RAV1_YEAST;47.85;0.0
AKFM01000103	198153	198479	+	KMPG00559	PT191_YEAST;76.85;4e-57
AKFM01000103	199547	202660	+	KMPG00560	RAD26_YEAST;57.04;0.0
AKFM01000103	202967	204985	+	KMPG00561	YEC3_YEAST;43.38;1e-177
AKFM01000103	205824	206465	-	KMPG00562	UCRI_YEAST;79.53;3e-120
AKFM01000103	207265	209718	-	KMPG00563	HUL4_ASHGO;40.66;0.0
AKFM01000103	210254	210634	-	KMPG00564	SNU13_KLULA;99.21;2e-72
AKFM01000103	211222	213504	+	KMPG00565	GEF1_YEAST;52.04;0.0
AKFM01000103	213544	216978	-	KMPG00566	URB2_YEAST;29.48;4e-112
AKFM01000103	217600	219765	+	KMPG00567	NUP85_YEAST;42.21;0.0
AKFM01000103	220153	220635	-	KMPG00568	VATL1_YEAST;95.62;4e-65
AKFM01000103	221766	222977	-	KMPG00569	DPOD3_YEAST;37.61;3e-16
AKFM01000103	223339	224217	-	KMPG00570	SOU2_CANAL;44.70;1e-70
AKFM01000103	225658	226611	+	KMPG00571	BUD16_YEAST;54.55;8e-114
AKFM01000103	227210	227638	-	KMPG00572	VPS55_YEAST;58.87;1e-52
AKFM01000103	228389	230314	-	KMPG00573	HSP77_YEASX;90.72;0.0
AKFM01000103	231134	232861	+	KMPG00574	CDT1_YEAST;33.33;1e-93
AKFM01000103	233024	236644	-	KMPG00575	ATC6_YEAST;75.25;0.0
AKFM01000103	237085	239913	-	KMPG00576	MCM3_YEAST;63.53;0.0
AKFM01000103	241290	241763	-	KMPG00577	IF5A1_YEAST;90.45;1e-102
AKFM01000103	243686	245038	+	KMPG00578	ANP1_YEAST;73.58;0.0
AKFM01000103	245677	246846	+	KMPG00579	RAD23_YEAST;48.25;4e-105
AKFM01000103	247295	247960	-	KMPG00580	ENOPH_KLULA;79.19;5e-125
AKFM01000103	248991	250403	+	KMPG00581	YGD3_SCHPO;34.92;5e-82
AKFM01000103	251825	253273	+	KMPG00582	SIP5_YEAS7;53.57;3e-155
AKFM01000103	253922	254245	+	KMPG00583	RLA1_YEAST;71.96;2e-20
AKFM01000103	254718	255832	-	KMPG00584	RL13B_YEAST;90.66;1e-103
AKFM01000103	257016	257923	+	KMPG00585	RS16_KLULA;99.30;3e-99
AKFM01000103	258461	259594	+	KMPG00586	YM22_YEAST;41.50;2e-23
AKFM01000103	260255	261568	-	KMPG00587	SUB2_KLULA;97.71;0.0
AKFM01000103	262036	263571	-	KMPG00588	NoCloseHomologs
AKFM01000103	265503	266798	-	KMPG00589	CTF1A_FUSSO;32.35;3e-13
AKFM01000103	270615	272228	-	KMPG00590	NDH1_YEAST;76.29;0.0
AKFM01000103	273936	274724	-	KMPG00591	CSK2C_YEAST;77.33;2e-134
AKFM01000103	275193	277742	+	KMPG00592	HIR2_KLULA;79.15;0.0
AKFM01000103	277797	278936	-	KMPG00593	SYWM_YEAST;60.38;3e-169
AKFM01000103	279178	280257	-	KMPG00594	CYC2_YEAST;47.86;2e-100
AKFM01000103	280530	281534	+	KMPG00595	CIAO1_KLULA;78.44;0.0
AKFM01000103	281679	282533	-	KMPG00596	PEP12_YEAST;47.18;9e-64
AKFM01000103	282823	283614	-	KMPG00597	BIG1_KLULA;52.23;2e-90
AKFM01000103	284291	286399	-	KMPG00598	ATP22_KLULA;54.70;0.0
AKFM01000103	287010	290243	+	KMPG00599	KIC1_YEAST;50.16;3e-180
AKFM01000103	291543	294149	+	KMPG00600	SBE2_KLULA;64.76;0.0
AKFM01000103	294553	295476	+	KMPG00601	YD352_YEAST;50.51;4e-91
AKFM01000103	296356	297345	+	KMPG00602	XYL1_KLULA;79.64;0.0
AKFM01000103	297868	298827	+	KMPG00603	TRXB_KLULA;94.98;0.0
AKFM01000103	299263	300444	-	KMPG00604	CDC12_YEAST;75.25;0.0
AKFM01000103	301304	302788	+	KMPG00605	CDC3_YEAST;61.63;9e-178
AKFM01000103	303323	306733	+	KMPG00606	HMA7_ARATH;29.53;3e-88
AKFM01000103	308003	312112	+	KMPG00607	BPT1_YEAST;56.78;0.0
AKFM01000103	312580	313914	-	KMPG00608	MET17_KLULA;88.96;0.0
AKFM01000103	321734	322951	+	KMPG00609	YP015_YEAST;36.64;7e-17
AKFM01000103	323210	323506	-	KMPG00610	COX19_KLULA;84.21;4e-54
AKFM01000103	323997	324674	-	KMPG00611	ENT4_YEAST;43.95;6e-55
AKFM01000103	327684	329153	-	KMPG00612	PRP19_YEAST;32.00;3e-49
AKFM01000103	329576	331156	-	KMPG00613	OCA5_KLULA;80.00;0.0
AKFM01000103	331571	333238	-	KMPG00614	SYDC_YEAST;83.54;0.0
AKFM01000103	333745	334218	+	KMPG00615	RM25_YEAST;58.44;2e-57
AKFM01000103	334637	335233	+	KMPG00616	PRP38_YEAST;42.51;2e-39
AKFM01000103	335301	335726	-	KMPG00617	SMD1_YEAST;53.74;2e-46
AKFM01000103	336402	336959	+	KMPG00618	SYM1_GIBZE;25.93;5e-07
AKFM01000103	337583	338812	-	KMPG00619	UPF3_YEAST;39.56;5e-32
AKFM01000103	339242	339700	-	KMPG00620	NDK_ASHGO;84.46;3e-92
AKFM01000103	340399	341778	+	KMPG00621	THP1_YEAST;40.75;7e-93
AKFM01000103	342512	343441	+	KMPG00622	PP11_YEAST;93.57;0.0
AKFM01000103	344211	345152	+	KMPG00623	SCO1_YEAST;64.04;3e-126
AKFM01000103	345374	346555	-	KMPG00624	OLA1_YEAST;89.34;0.0
AKFM01000103	347524	350271	+	KMPG00625	CHS2_YEAST;64.62;0.0
AKFM01000103	350438	351805	-	KMPG00626	Y3995_MYCS2;33.08;2e-56
AKFM01000103	352838	356350	+	KMPG00627	CHS3_YEAST;62.90;0.0
AKFM01000103	356777	361480	-	KMPG00628	CDR4_CANAX;54.66;0.0
AKFM01000103	364195	366069	-	KMPG00629	FUR4_YEAST;66.30;0.0
AKFM01000103	366925	371310	-	KMPG00630	SNQ2_YEAST;66.16;0.0
AKFM01000103	372345	373966	-	KMPG00631	RL7A_YEAST;89.96;1e-140
AKFM01000103	375314	376090	+	KMPG00632	YP199_YEAST;52.58;2e-59
AKFM01000103	376192	377070	-	KMPG00633	MPS2_KLULA;62.03;3e-118
AKFM01000103	377461	379182	-	KMPG00634	DLD1_KLULA;50.10;8e-178
AKFM01000103	380280	382280	+	KMPG00635	HSF_KLULA;71.15;0.0
AKFM01000103	383219	384199	+	KMPG00636	YIG1_YEAST;25.00;4e-04
AKFM01000103	385246	387537	+	KMPG00637	AFT1_YEAST;46.18;3e-64
AKFM01000103	388531	389064	+	KMPG00638	MNP1_YEAST;61.11;2e-34
AKFM01000103	389340	390446	-	KMPG00639	KAPB_YEAST;90.58;0.0
AKFM01000103	391051	392526	-	KMPG00640	HRR25_YEAST;78.73;0.0
AKFM01000103	393717	394889	+	KMPG00641	NPY1_YEAST;48.03;5e-122
AKFM01000103	395476	399678	-	KMPG00642	YL419_YEAST;54.85;0.0
AKFM01000103	400164	401261	+	KMPG00643	CDC73_YEAST;55.24;7e-134
AKFM01000103	402723	403250	+	KMPG00644	CANB_KLULA;94.29;8e-115
AKFM01000103	403531	405186	-	KMPG00645	DAL5_YEAST;57.50;0.0
AKFM01000103	406228	408009	-	KMPG00646	DPH2_KLULA;67.67;0.0
AKFM01000103	408562	409647	+	KMPG00647	PYRC_YEAST;69.25;0.0
AKFM01000103	409692	410012	-	KMPG00648	NoCloseHomologs
AKFM01000103	410282	410809	-	KMPG00649	RPN13_YEAST;59.63;3e-40
AKFM01000103	411354	417230	+	KMPG00650	YL422_YEAST;37.94;0.0
AKFM01000103	417490	417855	+	KMPG00651	ACPM_YEAST;58.59;3e-37
AKFM01000103	418214	419302	+	KMPG00652	SDS22_YEAST;70.22;5e-136
AKFM01000103	419520	420842	+	KMPG00653	YNE0_YEAST;49.56;2e-136
AKFM01000103	421155	422540	+	KMPG00654	SYTM_YEAST;60.86;0.0
AKFM01000103	422596	423861	-	KMPG00655	ATG17_KLULA;63.81;0.0
AKFM01000103	424146	426095	+	KMPG00656	SP382_YEAST;29.67;1e-61
AKFM01000103	426436	427599	-	KMPG00657	MIA40_KLULA;55.53;1e-86
AKFM01000103	428001	428603	+	KMPG00658	YKT6_KLULA;94.50;3e-141
AKFM01000103	429720	431498	+	KMPG00659	CYB2_YEAST;68.06;0.0
AKFM01000103	432378	436271	+	KMPG00660	TUS1_YEAST;50.57;0.0
AKFM01000103	437006	437860	+	KMPG00661	TDA5_YEAST;40.15;8e-63
AKFM01000103	438020	438529	-	KMPG00662	SPC2_YEAST;37.71;8e-37
AKFM01000103	439245	441113	+	KMPG00663	MAG2_YEAST;43.06;5e-128
AKFM01000103	441468	443682	+	KMPG00664	CORO_YEAST;57.59;0.0
AKFM01000103	443946	444431	-	KMPG00665	RM23_YEAST;77.08;6e-73
AKFM01000103	444676	445776	-	KMPG00666	MPD1_YEAST;46.78;8e-83
AKFM01000103	446030	446731	+	KMPG00667	Y464_KLULA;63.59;6e-102
AKFM01000103	448180	449097	+	KMPG00668	PRY2_YEAST;72.39;2e-65
AKFM01000103	449827	450468	+	KMPG00669	PRY2_YEAST;50.36;1e-43
AKFM01000103	451169	454852	+	KMPG00670	SC160_YEAST;49.18;0.0
AKFM01000103	455302	455925	-	KMPG00671	YPT52_YEAST;60.94;9e-90
AKFM01000103	456559	457770	-	KMPG00672	NoCloseHomologs
AKFM01000103	460130	461722	+	KMPG00673	FCJ1_KLULA;75.61;0.0
AKFM01000103	462180	463754	+	KMPG00674	ARP4_KLULA;80.76;0.0
AKFM01000103	463891	465393	-	KMPG00675	YKZ7_YEAST;41.78;3e-42
AKFM01000103	465689	467869	-	KMPG00676	IML2_KLULA;81.82;0.0
AKFM01000103	468299	470029	-	KMPG00677	IRS4_KLULA;39.13;2e-69
AKFM01000103	470580	471068	+	KMPG00678	VPS51_YEAST;36.75;5e-24
AKFM01000103	471079	471888	-	KMPG00679	YD090_YEAST;67.69;4e-95
AKFM01000103	472243	473820	+	KMPG00680	YD061_YEAST;57.46;0.0
AKFM01000103	474315	476003	+	KMPG00681	LCB2_KLULA;92.53;0.0
AKFM01000103	476298	480349	-	KMPG00682	RLF2_YEAST;49.46;4e-74
AKFM01000103	480403	481596	-	KMPG00683	NoCloseHomologs
AKFM01000103	482138	482875	+	KMPG00684	IF6_YEAST;93.88;8e-171
AKFM01000103	483275	484951	+	KMPG00685	SEC9_KLULA;61.36;0.0
AKFM01000103	485346	485804	-	KMPG00686	NoCloseHomologs
AKFM01000103	488489	489703	+	KMPG00687	KYE1_KLULA;57.22;1e-156
AKFM01000103	490125	490700	+	KMPG00688	TMA23_YEAST;71.70;2e-46
AKFM01000103	490966	494267	+	KMPG00689	MDM1_YEAST;35.00;2e-141
AKFM01000103	494323	495597	-	KMPG00690	RRN9_YEAST;31.01;2e-39
AKFM01000103	495846	496673	+	KMPG00691	SEC65_KLULA;76.26;1e-130
AKFM01000103	496889	497566	-	KMPG00692	PYRE_KLULA;91.11;1e-145
AKFM01000103	498426	499400	+	KMPG00693	PML39_YEAST;25.69;1e-12
AKFM01000103	499537	500697	-	KMPG00694	DSK2_YEAST;58.85;2e-79
AKFM01000103	501469	502485	+	KMPG00695	NoCloseHomologs
AKFM01000103	502929	503900	+	KMPG00696	CTK3_YEAST;36.17;2e-56
AKFM01000103	504434	507190	+	KMPG00697	BUL1_YEAST;46.44;0.0
AKFM01000103	507458	508381	-	KMPG00698	COQ5_YEAST;75.25;2e-163
AKFM01000103	509570	510544	+	KMPG00699	RCE1_YEAST;33.33;9e-45
AKFM01000103	511243	514116	+	KMPG00700	ZDS2_YEAST;39.04;2e-57
AKFM01000103	514370	514690	+	KMPG00701	YMK8_YEAST;65.71;8e-38
AKFM01000103	515231	516376	+	KMPG00702	SCS7_YEAST;73.49;2e-174
AKFM01000103	517024	518598	+	KMPG00703	TAF8_YEAST;27.62;2e-24
AKFM01000103	518965	521157	+	KMPG00704	FCP1_YEAST;54.31;0.0
AKFM01000103	521326	522687	-	KMPG00705	EAF7_KLULA;59.35;4e-35
AKFM01000103	523198	524646	+	KMPG00706	NAM9_YEAST;56.09;0.0
AKFM01000103	524865	526466	-	KMPG00707	CAP_YEAST;57.22;0.0
AKFM01000103	526790	527368	+	KMPG00708	YHS7_YEAST;38.46;5e-10
AKFM01000103	527489	527815	-	KMPG00709	YSF3_YEAST;31.51;8e-08
AKFM01000103	528071	532744	+	KMPG00710	THO2_YEAST;34.87;0.0
AKFM01000103	533068	534243	+	KMPG00711	INN1_YEAST;34.62;5e-53
AKFM01000103	534522	535631	+	KMPG00712	PLCB2_HUMAN;23.95;4e-04
AKFM01000103	535850	536599	-	KMPG00713	RPC7_YEAST;51.74;2e-45
AKFM01000103	536865	537260	-	KMPG00714	PGA2_YEAST;52.81;2e-21
AKFM01000103	537575	538906	-	KMPG00715	SYNM_YEAST;45.70;8e-124
AKFM01000103	539103	539864	-	KMPG00716	NSE2_YEAST;28.69;7e-32
AKFM01000103	540122	541003	+	KMPG00717	EAF5_KLULA;95.37;6e-57
AKFM01000103	543517	544470	+	KMPG00718	GTT3_YEAST;30.77;2e-15
AKFM01000103	545123	547051	+	KMPG00719	NPP1_YEAST;34.11;2e-61
AKFM01000103	547967	548908	+	KMPG00720	ARDH_PICST;49.83;7e-95
AKFM01000103	549262	549834	-	KMPG00721	RHB1_SCHPO;44.38;5e-47
AKFM01000103	550559	552061	+	KMPG00722	EDC3_YEAST;29.88;3e-23
AKFM01000103	552658	554400	+	KMPG00723	VAC8_KLULA;95.52;0.0
AKFM01000103	555867	556901	+	KMPG00724	MAK32_YEAST;47.73;2e-103
AKFM01000103	557597	557839	+	KMPG00725	HTL1_YEAST;43.10;1e-05
AKFM01000103	558569	559165	+	KMPG00726	UBC8_YEAST;87.50;4e-90
AKFM01000103	559790	561943	+	KMPG00727	GLGB_KLULA;88.50;0.0
AKFM01000103	562945	565884	+	KMPG00728	CWH43_YEAST;56.58;0.0
AKFM01000103	567079	568767	-	KMPG00729	HGT1_KLULA;80.66;0.0
AKFM01000103	570938	572638	-	KMPG00730	HGT1_KLULA;78.95;0.0
AKFM01000103	574278	575930	-	KMPG00731	HGT1_KLULA;78.04;0.0
AKFM01000103	577690	579426	-	KMPG00732	HGT1_KLULA;79.28;0.0
AKFM01000103	581120	582790	-	KMPG00733	HGT1_KLULA;79.00;0.0
AKFM01000103	584771	588124	-	KMPG00734	NoCloseHomologs
AKFM01000103	588447	589268	-	KMPG00735	YCQ6_YEAST;40.00;4e-40
AKFM01000103	590092	590781	+	KMPG00736	YCQ5_YEAST;30.68;1e-17
AKFM01000103	590835	592319	+	KMPG00737	DPO4_YEAST;26.45;6e-45
AKFM01000103	592547	593797	-	KMPG00738	PGK_KLULA;93.03;0.0
AKFM01000103	594659	596374	+	KMPG00739	NoCloseHomologs
AKFM01000103	596802	597335	+	KMPG00740	NoCloseHomologs
AKFM01000103	597650	598855	+	KMPG00741	TMLH_PICGU;36.63;5e-77
AKFM01000103	599315	601336	+	KMPG00742	IF2M_YEAST;59.67;0.0
AKFM01000103	601404	602708	-	KMPG00743	TSR4_YEAST;56.61;8e-154
AKFM01000103	603781	606039	+	KMPG00744	GCN20_YEAST;82.85;0.0
AKFM01000103	606085	609117	-	KMPG00745	RRP44_YEAST;77.36;0.0
AKFM01000103	609925	611700	+	KMPG00746	TAT2_YEAST;75.70;0.0
AKFM01000103	612218	613812	+	KMPG00747	UBP6_YEAST;58.55;0.0
AKFM01000103	614157	614624	-	KMPG00748	AIM13_YEAST;35.09;2e-16
AKFM01000103	616125	618164	+	KMPG00749	YOL19_YEAST;42.33;1e-28
AKFM01000103	618373	619467	-	KMPG00750	TLG2_YEAST;55.46;1e-105
AKFM01000103	619818	621014	+	KMPG00751	FAL1_KLULA;95.98;0.0
AKFM01000103	621067	621486	-	KMPG00752	CIS1_ASHGO;33.90;6e-10
AKFM01000103	622188	623567	+	KMPG00753	SYSC_YEAST;85.08;0.0
AKFM01000103	623974	625689	-	KMPG00754	GIP1_YEAST;35.44;5e-04
AKFM01000103	626311	627369	-	KMPG00755	QOR_YEAST;65.57;3e-146
AKFM01000103	628464	629000	+	KMPG00756	FMP23_YEAST;45.40;5e-46
AKFM01000103	629847	630722	+	KMPG00757	RS11B_YEAST;89.10;9e-102
AKFM01000103	631123	631845	-	KMPG00758	YKH0_YEAST;55.76;2e-59
AKFM01000103	632592	634409	+	KMPG00759	ARN1_YEAST;60.85;0.0
AKFM01000103	636128	637798	+	KMPG00760	INU1_KLUMA;97.30;0.0
AKFM01000103	638357	639046	+	KMPG00761	NoCloseHomologs
AKFM01000103	640083	641171	+	KMPG00762	PGLR_YEAST;60.12;8e-118
AKFM01000103	641482	643401	-	KMPG00763	PRO1_NEUCR;42.00;2e-05
AKFM01000103	643675	644874	-	KMPG00764	BCA1_YEAST;79.90;0.0
AKFM01000103	645471	646166	+	KMPG00765	FTHC_YEAST;46.73;1e-63
AKFM01000103	646211	647050	-	KMPG00766	FMP10_YEAST;49.12;4e-67
AKFM01000103	647329	648798	+	KMPG00767	SET5_KLULA;72.24;0.0
AKFM01000103	649203	650684	-	KMPG00768	SKN7_YEAST;50.00;2e-146
AKFM01000103	651395	652111	+	KMPG00769	ELP6_YEAST;34.96;8e-34
AKFM01000103	652156	653835	-	KMPG00770	TGL3_YEAST;56.11;0.0
AKFM01000103	654453	655154	+	KMPG00771	PSA6_YEAST;82.05;3e-139
AKFM01000103	655615	657732	+	KMPG00772	ATM1_KLULA;83.33;0.0
AKFM01000103	658212	659741	+	KMPG00773	PUR1_LACKL;83.92;0.0
AKFM01000103	660136	661284	+	KMPG00774	DYN3_KLULA;50.53;2e-127
AKFM01000103	661744	663882	+	KMPG00775	REXO1_YEAST;45.11;2e-138
AKFM01000103	663987	664514	-	KMPG00776	RT102_YEAST;32.35;7e-10
AKFM01000103	665093	668260	+	KMPG00777	TAF1_YEAST;58.43;0.0
AKFM01000103	668335	668793	-	KMPG00778	LIP1_KLULA;69.44;1e-69
AKFM01000103	669105	670727	-	KMPG00779	CBPY_YEAST;66.35;0.0
AKFM01000103	671833	673494	+	KMPG00780	LCB1_YEAST;61.87;0.0
AKFM01000103	673954	674520	+	KMPG00781	YM8V_YEAST;67.83;3e-50
AKFM01000103	675143	675838	+	KMPG00782	EFG1P_KLULA;83.50;2e-118
AKFM01000103	675885	681761	-	KMPG00783	SLH1_YEAST;70.65;0.0
AKFM01000103	682037	683140	-	KMPG00784	JNM1_YEAST;28.51;2e-22
AKFM01000103	683423	684820	+	KMPG00785	GATA_YEAST;57.97;4e-179
AKFM01000103	684979	689130	-	KMPG00786	TBP7_YEAST;62.47;0.0
AKFM01000103	690821	691438	+	KMPG00787	HUA1_YEAST;39.68;1e-15
AKFM01000103	691845	692582	+	KMPG00788	GCH1_YEAST;82.16;5e-143
AKFM01000103	692864	694573	-	KMPG00789	TDA1_YEAST;46.59;4e-145
AKFM01000103	695334	697487	-	KMPG00790	YG5L_YEAST;53.03;0.0
AKFM01000103	698385	699920	+	KMPG00791	HAS1_KLULA;95.56;0.0
AKFM01000103	700583	702844	+	KMPG00792	SYMC_YEAST;71.31;0.0
AKFM01000103	703222	704016	+	KMPG00793	BUD32_KLULA;86.74;2e-171
AKFM01000103	704070	705317	-	KMPG00794	PABC_YEAST;34.95;2e-59
AKFM01000103	706318	708825	+	KMPG00795	AP3B_YEAST;42.07;0.0
AKFM01000103	708902	711781	-	KMPG00796	SF3B1_YEAST;57.02;0.0
AKFM01000103	712053	713948	+	KMPG00797	GPI16_YEAST;56.27;0.0
AKFM01000103	714069	714956	-	KMPG00798	ELP5_YEAST;46.26;4e-79
AKFM01000103	715743	720251	+	KMPG00799	KOG1_YEAST;59.69;0.0
AKFM01000103	720461	721987	-	KMPG00800	TNA1_YEAST;68.18;0.0
AKFM01000103	723361	726360	+	KMPG00801	RAD2_YEAST;63.72;5e-127
AKFM01000103	726705	727478	+	KMPG00802	ADY1_YEAST;38.54;5e-08
AKFM01000103	727738	728850	+	KMPG00803	MTM1_YEAST;58.15;1e-133
AKFM01000103	729091	731070	-	KMPG00804	SSP1_YEAST;27.82;7e-22
AKFM01000103	731489	732967	-	KMPG00805	6PGD1_YEAST;85.86;0.0
AKFM01000103	734940	738730	-	KMPG00806	NoCloseHomologs
AKFM01000103	738894	739298	-	KMPG00807	SVP26_YEAST;56.20;2e-50
AKFM01000103	740751	742727	-	KMPG00808	STB5_YEAST;60.69;0.0
AKFM01000103	742963	744237	-	KMPG00809	FMO1_YEAST;36.83;1e-76
AKFM01000103	745224	746537	-	KMPG00810	ENO_KLULA;92.22;0.0
AKFM01000103	747729	750062	-	KMPG00811	SPC97_YEAST;30.05;4e-79
AKFM01000103	750699	754304	+	KMPG00812	PDR1_YEAST;21.44;2e-21
AKFM01000103	754795	757245	-	KMPG00813	PUF4_YEAST;54.07;3e-117
AKFM01000103	758855	760066	+	KMPG00814	KYE1_KLULA;80.90;0.0
AKFM01000103	761811	764510	-	KMPG00815	PMA1_KLULA;96.55;0.0
AKFM01000103	768784	769665	-	KMPG00816	SEN34_YEAST;38.70;8e-43
AKFM01000103	770709	774533	+	KMPG00817	ATC2_YEAST;60.09;0.0
AKFM01000103	774846	775616	-	KMPG00818	COG7_YEAST;35.50;2e-37
AKFM01000103	775952	777238	-	KMPG00819	RPN14_YEAST;32.08;7e-52
AKFM01000103	777725	779590	+	KMPG00820	RFA1_YEAST;58.23;0.0
AKFM01000103	779822	781564	-	KMPG00821	CDH1_YEAST;56.76;0.0
AKFM01000103	781899	783269	-	KMPG00822	SWD1_YEAST;51.66;3e-159
AKFM01000103	783915	784565	+	KMPG00823	ERP1_YEAST;57.14;6e-69
AKFM01000103	784660	790211	-	KMPG00824	TFC3_YEAST;41.52;0.0
AKFM01000103	790751	791497	+	KMPG00825	AML1_YEAST;68.27;8e-96
AKFM01000103	791864	792844	+	KMPG00826	NoCloseHomologs
AKFM01000103	793867	795042	-	KMPG00827	DOM34_YEAST;59.63;1e-155
AKFM01000103	795427	795975	-	KMPG00828	RER1_YEAST;67.78;2e-81
AKFM01000103	797575	799101	-	KMPG00829	PGPS1_SACPS;56.97;0.0
AKFM01000103	800095	800664	-	KMPG00830	NoCloseHomologs
AKFM01000103	802238	803347	-	KMPG00831	OXDA_TRIVR;32.72;5e-48
AKFM01000103	803727	804749	+	KMPG00832	HIS9_YEAST;44.22;4e-106
AKFM01000103	804993	807026	-	KMPG00833	YHI0_YEAST;76.34;0.0
AKFM01000103	807364	809022	+	KMPG00834	SYNC_YEAST;75.54;0.0
AKFM01000103	809513	810901	+	KMPG00835	ARLY_YEAST;82.25;0.0
AKFM01000103	811075	812235	-	KMPG00836	YHH7_SACDO;36.08;5e-48
AKFM01000103	812953	814437	+	KMPG00837	LSB3_YEAST;85.84;2e-103
AKFM01000103	814912	817689	-	KMPG00838	PES4_YEAST;39.88;4e-98
AKFM01000103	818469	820499	-	KMPG00839	NDB1_ARATH;36.58;2e-104
AKFM01000103	821616	822212	-	KMPG00840	NoCloseHomologs
AKFM01000103	822642	823592	+	KMPG00841	SUR7_YEAST;36.07;1e-45
AKFM01000103	824949	826343	+	KMPG00842	GAL80_KLULA;79.96;0.0
AKFM01000103	827148	828074	+	KMPG00843	AIM32_KLULA;56.35;3e-119
AKFM01000103	828091	832521	-	KMPG00844	RSE1_KLULA;66.30;0.0
AKFM01000103	833223	834380	+	KMPG00845	GSF2_YEAST;50.39;4e-131
AKFM01000103	834968	836539	-	KMPG00846	YJ24_YEAST;58.92;7e-123
AKFM01000103	837147	839015	-	KMPG00847	BFA1_YEAST;33.90;1e-45
AKFM01000103	839424	841283	+	KMPG00848	PRP39_YEAST;40.35;8e-156
AKFM01000103	841352	843052	-	KMPG00849	RAD7_YEAST;58.68;5e-122
AKFM01000103	843318	844955	-	KMPG00850	GYP1_YEAST;60.82;0.0
AKFM01000103	845798	846775	+	KMPG00851	MTD1_YEAST;78.27;0.0
AKFM01000103	846987	848015	-	KMPG00852	RPF2_YEAST;72.29;0.0
AKFM01000103	848531	851884	+	KMPG00853	NU133_YEAST;30.65;4e-159
AKFM01000103	851940	852308	-	KMPG00854	DAD2_KLULA;70.45;7e-55
AKFM01000103	852831	854777	+	KMPG00855	SGO1_KLULA;53.20;1e-100
AKFM01000103	854884	855798	-	KMPG00856	TYSY_YEAST;81.58;0.0
AKFM01000103	856261	857250	+	KMPG00857	UFE1_YEAST;40.06;3e-78
AKFM01000103	857291	860174	-	KMPG00858	HBS1_YEAST;58.35;0.0
AKFM01000103	861250	861843	-	KMPG00859	RM20_YEAST;47.34;1e-38
AKFM01000103	862301	865546	+	KMPG00860	PRP16_YEAST;52.08;0.0
AKFM01000103	865587	866627	-	KMPG00861	OMA1_YEAST;59.94;4e-149
AKFM01000103	866933	867601	+	KMPG00862	RTS2_YEAST;46.89;1e-48
AKFM01000103	867744	868661	-	KMPG00863	TVP38_KLULA;74.10;3e-147
AKFM01000103	869322	870173	+	KMPG00864	NoCloseHomologs
AKFM01000103	870540	871313	+	KMPG00865	BUD21_YEAST;41.46;4e-13
AKFM01000103	871385	872131	-	KMPG00866	ATX2_YEAST;42.35;3e-25
AKFM01000103	872607	874715	+	KMPG00867	DIA2_ASHGO;28.27;6e-64
AKFM01000103	874834	877146	-	KMPG00868	TGL4_YEAST;63.84;0.0
AKFM01000103	877410	878204	-	KMPG00869	ERFD_KLULA;70.13;1e-111
AKFM01000103	878374	879021	+	KMPG00870	MDY2_YEAST;35.68;8e-30
AKFM01000103	879081	880916	-	KMPG00871	GYP3_YEAST;59.38;0.0
AKFM01000103	881546	883351	+	KMPG00872	PALH_KLULA;74.13;0.0
AKFM01000103	883497	884984	-	KMPG00873	YN35_YEAST;36.87;2e-91
AKFM01000103	885346	890253	+	KMPG00874	MON2_YEAST;35.31;0.0
AKFM01000103	890325	893000	-	KMPG00875	CLA4_ASHGO;78.47;0.0
AKFM01000103	893560	894054	+	KMPG00876	YO114_YEAST;53.79;1e-51
AKFM01000103	894102	896252	-	KMPG00877	TRF5_ASHGO;72.01;0.0
AKFM01000103	896845	898131	-	KMPG00878	MSN1_YEAST;51.91;7e-42
AKFM01000103	898974	899294	-	KMPG00879	TOS6_KLULA;64.04;2e-07
AKFM01000103	900022	901845	-	KMPG00880	CSN10_KLULA;55.77;0.0
AKFM01000103	902080	902631	+	KMPG00881	PRDX5_HUMAN;39.31;2e-33
AKFM01000103	903044	904537	+	KMPG00882	MCH4_YEAST;60.79;0.0
AKFM01000103	905040	906123	+	KMPG00883	RL18B_YEAST;92.26;1e-91
AKFM01000103	907140	908096	+	KMPG00884	RS19A_YEAST;88.89;3e-92
AKFM01000103	908583	909992	+	KMPG00885	HST3_YEAST;63.82;4e-159
AKFM01000103	910409	910981	+	KMPG00886	RMRP_YEAST;29.94;3e-21
AKFM01000103	911047	912681	-	KMPG00887	PEX29_YEAST;42.01;4e-116
AKFM01000103	912957	913898	+	KMPG00888	BUB3_YEAST;38.58;1e-56
AKFM01000103	913971	915518	-	KMPG00889	RKM4_YEAST;41.88;1e-118
AKFM01000103	916230	917966	+	KMPG00890	STI1_YEAST;73.16;0.0
AKFM01000103	919119	921077	+	KMPG00891	SYRC_YEAST;84.33;0.0
AKFM01000103	921474	922043	+	KMPG00892	FCF1_YEAST;87.30;2e-122
AKFM01000103	922106	922741	-	KMPG00893	YL326_YEAST;26.32;3e-09
AKFM01000103	923098	924045	+	KMPG00894	YNG2_KLULA;76.42;6e-52
AKFM01000103	924199	926313	+	KMPG00895	YD338_YEAST;58.59;0.0
AKFM01000103	927715	929487	+	KMPG00896	GAP1_YEAST;72.12;0.0
AKFM01000103	930636	932540	+	KMPG00897	CIDB_STAAW;25.31;2e-08
AKFM01000103	933478	935805	+	KMPG00898	HAL5_KLULA;64.71;0.0
AKFM01000103	936057	936473	-	KMPG00899	RM38_YEAST;76.81;4e-75
AKFM01000103	936908	939337	-	KMPG00900	NNK1_YEAST;40.73;6e-68
AKFM01000103	940175	940459	-	KMPG00901	QCR8_KLULA;89.36;2e-58
AKFM01000103	940975	942024	-	KMPG00902	FPPS_KLULA;89.11;0.0
AKFM01000103	942446	943696	-	KMPG00903	EBP2_YEAST;75.69;5e-112
AKFM01000103	943981	946806	-	KMPG00904	SN114_YEAST;44.79;0.0
AKFM01000103	947048	948619	+	KMPG00905	TPO5_YEAST;58.00;0.0
AKFM01000103	948797	950374	-	KMPG00906	ZRT3_YEAST;43.96;8e-80
AKFM01000103	951066	953252	+	KMPG00907	LST4_KLULA;68.30;0.0
AKFM01000103	953635	955773	+	KMPG00908	SET2_KLULA;80.80;0.0
AKFM01000103	957844	959163	+	KMPG00909	STE3_YEAST;55.84;2e-154
AKFM01000103	959348	961087	-	KMPG00910	CBPS2_YEAST;54.65;0.0
AKFM01000103	961886	962236	+	KMPG00911	RFA3_YEAST;47.54;2e-39
AKFM01000103	962409	963233	-	KMPG00912	KRE9_YEAST;46.30;5e-75
AKFM01000103	965470	968412	+	KMPG00913	SWI3_YEAST;54.08;2e-122
AKFM01000103	968769	970805	+	KMPG00914	CASP_YEAST;47.59;0.0
AKFM01000103	970943	971212	-	KMPG00915	RL17B_YEAST;89.16;2e-33
AKFM01000103	971555	971872	-	KMPG00916	RL17B_YEAST;95.15;5e-67
AKFM01000103	972808	973647	+	KMPG00917	ATG27_KLULA;69.03;9e-118
AKFM01000103	973812	974153	-	KMPG00918	PFD1_YEAST;53.85;1e-31
AKFM01000103	974435	975424	+	KMPG00919	ATP12_YEAST;61.97;5e-110
AKFM01000103	975520	977973	-	KMPG00920	U508_KLULA;60.54;0.0
AKFM01000103	978669	979898	-	KMPG00921	MNN11_YEAST;50.14;1e-129
AKFM01000103	980526	981842	-	KMPG00922	FEN2_YEAST;58.06;0.0
AKFM01000103	982070	982423	-	KMPG00923	GON7_KLULA;73.11;2e-54
AKFM01000103	982834	983232	-	KMPG00924	RIM1_YEAST;64.17;4e-54
AKFM01000103	984263	984823	+	KMPG00925	NoCloseHomologs
AKFM01000103	984847	985770	-	KMPG00926	NoCloseHomologs
AKFM01000103	986300	986860	+	KMPG00927	PAM17_KLULA;76.53;2e-104
AKFM01000103	988148	989746	+	KMPG00928	DAS1_YEAST;57.70;5e-173
AKFM01000103	989979	991943	-	KMPG00929	OAF3_KLULA;60.03;0.0
AKFM01000103	992402	993775	+	KMPG00930	LAS1_YEAST;31.47;2e-42
AKFM01000103	995006	995581	+	KMPG00931	RPA34_YEAST;42.77;1e-29
AKFM01000103	995687	996538	-	KMPG00932	T2EB_YEAST;52.17;7e-102
AKFM01000103	997247	998359	-	KMPG00933	YJO7_YEAST;25.21;2e-09
AKFM01000103	998999	1000105	+	KMPG00934	IDS2_YEAST;27.80;9e-14
AKFM01000103	1000572	1001414	+	KMPG00935	SFH5_KLULA;72.00;5e-153
AKFM01000103	1001555	1002709	-	KMPG00936	BIOB_YEAST;81.38;0.0
AKFM01000103	1003772	1004029	+	KMPG00937	NoCloseHomologs
AKFM01000103	1004548	1005012	+	KMPG00938	TIM17_YEAST;91.14;2e-100
AKFM01000103	1005332	1007494	-	KMPG00939	YAK1_YEAST;71.66;0.0
AKFM01000103	1007948	1008550	+	KMPG00940	RPB4_YEAST;65.16;9e-87
AKFM01000103	1008649	1009917	-	KMPG00941	YUR1_YEAST;63.75;1e-179
AKFM01000103	1010198	1011010	-	KMPG00942	RL1D1_YEAST;59.51;3e-105
AKFM01000103	1011379	1012569	-	KMPG00943	IF4A_KLULA;96.97;0.0
AKFM01000103	1013425	1014786	-	KMPG00944	GLG2_YEAS7;45.52;1e-75
AKFM01000103	1015746	1016535	-	KMPG00945	RS21_KLULA;95.40;7e-56
AKFM01000103	1017961	1019619	-	KMPG00946	TRM2_YEAST;65.97;0.0
AKFM01000103	1020017	1020673	-	KMPG00947	RHO4_ASHGO;61.76;8e-94
AKFM01000103	1020905	1033081	+	KMPG00948	DYHC_ASHGO;40.07;0.0
AKFM01000103	1033513	1034733	+	KMPG00949	DS1P1_YEAST;47.22;4e-115
AKFM01000103	1036306	1039242	-	KMPG00950	K6PF1_KLULA;86.17;0.0
AKFM01000103	1040242	1041981	-	KMPG00951	AP18A_YEAST;57.18;3e-127
AKFM01000103	1043654	1044070	+	KMPG00952	MPC3_YEAST;77.78;3e-62
AKFM01000103	1044462	1045736	-	KMPG00953	SUCB_YEAST;71.75;0.0
AKFM01000103	1046890	1049214	-	KMPG00954	SDA1_YEAST;65.45;0.0
AKFM01000103	1049839	1051518	-	KMPG00955	TF3B_KLULA;88.08;0.0
AKFM01000103	1052084	1052578	+	KMPG00956	CPD1_KLULA;86.59;1e-98
AKFM01000103	1052971	1053771	+	KMPG00957	SOL3_YEAST;48.67;8e-88
AKFM01000103	1057209	1058666	+	KMPG00958	MGA1_YEAST;53.59;6e-41
AKFM01000103	1060302	1062893	-	KMPG00959	YG5B_YEAST;42.24;7e-65
AKFM01000103	1067111	1071547	-	KMPG00960	DNA2_YEAST;41.39;0.0
AKFM01000103	1071955	1073058	-	KMPG00961	NoCloseHomologs
AKFM01000103	1073403	1080653	-	KMPG00962	PRP8_YEAST;73.95;0.0
AKFM01000103	1081135	1083033	-	KMPG00963	CDC23_YEAST;46.80;0.0
AKFM01000103	1083327	1084118	+	KMPG00964	THP2_YEAST;31.13;2e-20
AKFM01000103	1084345	1085991	+	KMPG00965	MTG2_YEAST;54.98;4e-177
AKFM01000103	1086148	1086693	+	KMPG00966	CAF20_KLULA;89.21;2e-70
AKFM01000103	1087155	1088264	+	KMPG00967	SCJ1_YEAST;58.10;2e-121
AKFM01000103	1089283	1090794	+	KMPG00968	GAS3_YEAST;67.98;0.0
AKFM01000103	1092592	1094736	-	KMPG00969	SKY1_YEAST;70.09;3e-106
AKFM01000103	1095434	1096567	-	KMPG00970	SRP1_SCHPO;44.19;6e-10
AKFM01000103	1097707	1099281	+	KMPG00971	GUAA_KLULA;94.27;0.0
AKFM01000103	1099735	1100520	+	KMPG00972	HEM4_YEAST;49.08;2e-74
AKFM01000103	1100549	1103752	-	KMPG00973	TR130_YEAST;26.42;1e-107
AKFM01000103	1103966	1108621	+	KMPG00974	NoCloseHomologs
AKFM01000103	1108899	1110248	+	KMPG00975	ERG8_YEAST;48.75;3e-140
AKFM01000103	1110365	1111312	-	KMPG00976	RFM1_YEAST;58.57;2e-18
AKFM01000103	1111717	1113255	-	KMPG00977	FMP42_YEAST;60.87;0.0
AKFM01000103	1113786	1114565	-	KMPG00978	FSH3_YEAST;47.84;6e-74
AKFM01000103	1114830	1115489	-	KMPG00979	FSH2_YEAST;56.31;2e-83
AKFM01000103	1116462	1117502	+	KMPG00980	UBP8_YEAST;47.51;3e-118
AKFM01000103	1117569	1118411	-	KMPG00981	PLP2_YEAST;68.91;3e-106
AKFM01000103	1118784	1120844	-	KMPG00982	MRE11_YEAST;54.27;0.0
AKFM01000103	1121060	1121752	+	KMPG00983	YO283_YEAST;59.05;5e-92
AKFM01000103	1121998	1122435	+	KMPG00984	RDL1_YEAST;47.55;3e-43
AKFM01000103	1122856	1123284	+	KMPG00985	RDL2_YEAST;55.00;1e-44
AKFM01000103	1123401	1125206	-	KMPG00986	RRP36_KLULA;66.76;2e-103
AKFM01000103	1125710	1126225	+	KMPG00987	RPB7_YEAST;78.36;6e-96
AKFM01000103	1126855	1128444	-	KMPG00988	DIT1_YEAST;57.28;0.0
AKFM01000103	1129235	1130779	+	KMPG00989	CP56_YEAST;51.39;6e-166
AKFM01000103	1130945	1131961	-	KMPG00990	URH1_YEAST;58.97;3e-137
AKFM01000103	1134067	1135095	+	KMPG00991	YQK1_SCHPO;30.20;8e-34
AKFM01000103	1136506	1137930	+	KMPG00992	MCH2_YEAST;44.30;2e-123
AKFM01000103	1138058	1138705	-	KMPG00993	HPRT_YEAST;83.26;1e-124
AKFM01000103	1139637	1141517	-	KMPG00994	UTP5_YEAST;45.81;2e-144
AKFM01000103	1142536	1143000	+	KMPG00995	NCB2_YEAST;66.36;8e-46
AKFM01000103	1143316	1146174	-	KMPG00996	SXM1_YEAST;51.05;0.0
AKFM01000103	1147189	1148154	+	KMPG00997	SMP3_KLULA;66.98;1e-144
AKFM01000103	1148266	1149552	-	KMPG00998	PRS6B_YEAST;88.86;0.0
AKFM01000103	1149947	1151188	-	KMPG00999	SHE9_KLULA;73.85;0.0
AKFM01000103	1151379	1151912	+	KMPG01000	SPP2_KLULA;48.43;2e-26
AKFM01000103	1152041	1153753	-	KMPG01001	MDM32_KLULA;79.72;0.0
AKFM01000103	1154383	1155207	+	KMPG01002	PNO1_KLULA;86.55;4e-153
AKFM01000103	1155683	1156234	-	KMPG01003	PTH_YEAST;39.15;5e-35
AKFM01000103	1156553	1157452	+	KMPG01004	GTR1_YEAST;77.10;5e-159
AKFM01000103	1157960	1159516	-	KMPG01005	NDI1_YEAST;74.11;0.0
AKFM01000103	1161144	1164122	+	KMPG01006	DSS1_YEAST;40.26;0.0
AKFM01000103	1164571	1165347	+	KMPG01007	YML9_YEAST;73.33;6e-07
AKFM01000103	1166313	1167878	+	KMPG01008	NGL2_YEAST;63.01;0.0
AKFM01000103	1167907	1169682	-	KMPG01009	KU70_KLULA;69.43;0.0
AKFM01000103	1170778	1171317	+	KMPG01010	PFA4_KLULA;61.33;2e-62
AKFM01000103	1171401	1175876	-	KMPG01011	SIN3_YEAST;59.13;0.0
AKFM01000103	1176504	1176869	+	KMPG01012	RPB11_YEAST;83.05;1e-68
AKFM01000103	1177661	1179775	-	KMPG01013	CDC5_YEAST;66.53;0.0
AKFM01000103	1181429	1183732	+	KMPG01014	TOP1_YEAST;77.81;0.0
AKFM01000103	1184351	1184812	+	KMPG01015	MIC17_YEAST;63.52;3e-39
AKFM01000103	1185639	1186412	+	KMPG01016	AIM34_KLULA;70.20;8e-123
AKFM01000103	1186647	1187234	-	KMPG01017	COQ10_YEAST;55.76;9e-53
AKFM01000103	1187465	1188367	+	KMPG01018	MDM12_KLULA;87.71;4e-151
AKFM01000103	1188641	1190185	+	KMPG01019	MVP1_KLULA;73.98;0.0
AKFM01000103	1190314	1191411	-	KMPG01020	RCL1_YEAST;81.92;0.0
AKFM01000103	1192067	1193149	+	KMPG01021	TAF4_KLULA;82.24;0.0
AKFM01000103	1193651	1195603	-	KMPG01022	PLB_KLULA;73.38;0.0
AKFM01000103	1197081	1197479	+	KMPG01023	H2AZ_KLULA;98.23;2e-73
AKFM01000103	1197789	1198223	-	KMPG01024	OPA3_SCHPO;49.07;2e-24
AKFM01000103	1198661	1200295	+	KMPG01025	HRD1_ASHGO;27.75;1e-56
AKFM01000103	1200423	1201868	-	KMPG01026	RRN11_YEAST;32.64;5e-67
AKFM01000103	1202722	1203102	+	KMPG01027	MED31_KLULA;85.71;2e-75
AKFM01000103	1204635	1208162	+	KMPG01028	PYC2_YEAST;85.23;0.0
AKFM01000103	1208346	1208918	-	KMPG01029	DUO1_KLULA;67.69;2e-64
AKFM01000103	1209213	1209800	-	KMPG01030	ATG12_KLULA;62.14;8e-65
AKFM01000103	1210072	1212186	+	KMPG01031	YBP1_YEAST;34.09;5e-83
AKFM01000103	1212288	1214327	-	KMPG01032	HPC2_YEAST;79.71;5e-34
AKFM01000103	1214411	1215820	+	KMPG01033	PKP2_YEAST;62.71;0.0
AKFM01000103	1216462	1216959	+	KMPG01034	UBC2_KLULA;100.00;3e-108
AKFM01000103	1217224	1217778	-	KMPG01035	GEP7_LACTC;25.11;4e-07
AKFM01000103	1218268	1219800	-	KMPG01036	SDS23_KLULA;93.46;0.0
AKFM01000103	1221721	1223154	+	KMPG01037	ACO1_YEAST;69.38;0.0
AKFM01000103	1223741	1224571	-	KMPG01038	MET8_YEAST;36.93;2e-53
AKFM01000103	1225087	1227000	-	KMPG01039	NGR1_YEAST;63.08;6e-95
AKFM01000103	1229593	1230459	+	KMPG01040	NoCloseHomologs
AKFM01000103	1230879	1231286	-	KMPG01041	ERV14_YEAST;83.58;3e-69
AKFM01000103	1231982	1232659	+	KMPG01042	NoCloseHomologs
AKFM01000103	1233289	1233966	-	KMPG01043	HRI1_LACTC;23.91;0.001
AKFM01000103	1234441	1235166	-	KMPG01044	HRI1_KLULA;76.76;9e-127
AKFM01000103	1235639	1240531	-	KMPG01045	ULS1_YEAST;53.28;0.0
AKFM01000103	1240996	1241607	-	KMPG01046	WWM1_YEAST;58.82;2e-17
AKFM01000103	1242779	1244074	-	KMPG01047	EXG_KLULA;73.94;0.0
AKFM01000103	1246122	1246649	-	KMPG01048	NoCloseHomologs
AKFM01000103	1247619	1251458	-	KMPG01049	MSB1_YEAST;60.54;9e-163
AKFM01000103	1251858	1253672	-	KMPG01050	ECM38_YEAST;60.93;0.0
AKFM01000103	1254129	1255421	-	KMPG01051	EFTU_YEAST;86.50;0.0
AKFM01000103	1255969	1256568	+	KMPG01052	RU1C_YEAST;38.53;4e-30
AKFM01000103	1256784	1257116	+	KMPG01053	ATP14_YEAST;50.48;7e-24
AKFM01000103	1257437	1258237	+	KMPG01054	NoCloseHomologs
AKFM01000103	1258676	1259320	+	KMPG01055	GSP1_ASHGO;99.45;2e-134
AKFM01000103	1260327	1261397	+	KMPG01056	EI2BB_YEAST;66.94;0.0
AKFM01000103	1261951	1262592	-	KMPG01057	PET18_YEAST;46.23;2e-60
AKFM01000103	1262885	1264780	-	KMPG01058	GUF1_KLULA;93.82;0.0
AKFM01000103	1265014	1266216	+	KMPG01059	MEC3_ASHGO;42.96;1e-106
AKFM01000103	1266225	1267403	-	KMPG01060	SERC_YEAST;66.41;0.0
AKFM01000103	1269183	1270238	+	KMPG01061	YL287_YEAST;30.70;2e-28
AKFM01000103	1270349	1272565	-	KMPG01062	LAS17_YEAST;74.42;7e-86
AKFM01000103	1273944	1275620	+	KMPG01063	CHIT_YEAST;68.75;1e-144
AKFM01000103	1276016	1276828	-	KMPG01064	NNT1_KLULA;83.70;3e-157
AKFM01000103	1277369	1278211	+	KMPG01065	ECI1_YEAST;47.84;1e-80
AKFM01000103	1278218	1279054	-	KMPG01066	YL283_YEAST;57.21;7e-71
AKFM01000103	1279448	1279855	+	KMPG01067	YL281_YEAST;71.43;1e-37
AKFM01000103	1280430	1284122	+	KMPG01068	YL278_YEAST;65.09;0.0
AKFM01000103	1284761	1287064	+	KMPG01069	YSH1_KLULA;87.35;0.0
AKFM01000103	1287587	1289365	+	KMPG01070	DBP9_KLULA;90.59;0.0
AKFM01000103	1289429	1291126	-	KMPG01071	PEX8_YEAST;25.54;2e-37
AKFM01000103	1291405	1292241	+	KMPG01072	YO073_YEAST;44.35;1e-58
AKFM01000103	1292304	1292906	-	KMPG01073	PFD3_YEAST;66.00;7e-88
AKFM01000103	1293167	1296937	+	KMPG01074	YO075_YEAST;50.86;0.0
AKFM01000103	1297142	1298542	-	KMPG01075	YBY8_YEAST;30.06;6e-33
AKFM01000103	1299137	1299490	+	KMPG01076	YD012_YEAST;72.00;1e-05
AKFM01000103	1299635	1300750	-	KMPG01077	YAGC_SCHPO;37.50;7e-45
AKFM01000103	1301104	1302942	-	KMPG01078	SLX5_YEAST;38.47;2e-107
AKFM01000103	1303587	1304570	-	KMPG01079	FBRL_ASHGO;98.34;2e-172
AKFM01000103	1305726	1307981	-	KMPG01080	FLO5_YEAST;35.17;3e-27
AKFM01000103	1310757	1311791	+	KMPG01081	TSC13_YEAST;58.73;5e-113
AKFM01000103	1311966	1313405	-	KMPG01082	CDC7_YEAST;51.93;5e-152
AKFM01000103	1313699	1314328	+	KMPG01083	ERP3_YEAST;41.55;9e-27
AKFM01000103	1314408	1316006	-	KMPG01084	ALN_YEAST;59.61;4e-106
AKFM01000103	1316640	1319306	-	KMPG01085	IMB2_YEAST;54.00;0.0
AKFM01000103	1319646	1321805	-	KMPG01086	BUD14_YEAST;37.65;8e-76
AKFM01000103	1323553	1324470	+	KMPG01087	PUR7_YEAST;79.87;0.0
AKFM01000103	1324556	1325767	-	KMPG01088	KIN3_YEAST;58.64;2e-159
AKFM01000103	1325973	1328480	-	KMPG01089	CDC15_YEAST;33.62;3e-134
AKFM01000103	1328747	1330843	+	KMPG01090	CACM_YEAST;60.26;0.0
AKFM01000103	1331414	1335103	+	KMPG01091	OSH2_YEAST;66.74;0.0
AKFM01000103	1335293	1336522	-	KMPG01092	OCH1_SCHPO;34.03;5e-29
AKFM01000103	1337909	1339771	+	KMPG01093	RPN4_YEAST;57.78;1e-25
AKFM01000103	1340097	1340960	-	KMPG01094	PMG3_YEAST;57.43;5e-112
AKFM01000103	1341367	1343379	-	KMPG01095	DPP3_YEAST;59.27;0.0
AKFM01000103	1344424	1345686	-	KMPG01096	ASSY_YEAST;83.57;0.0
AKFM01000103	1347283	1348449	-	KMPG01097	GPD1_CANGA;74.37;0.0
AKFM01000103	1351128	1353347	+	KMPG01098	MAM3_YEAST;77.00;0.0
AKFM01000103	1353949	1355811	+	KMPG01099	RTK1_YEAST;62.34;3e-131
AKFM01000103	1356060	1357541	-	KMPG01100	KPR5_YEAST;62.34;0.0
AKFM01000103	1358234	1359679	+	KMPG01101	AP2M_YEAST;45.74;8e-140
AKFM01000103	1360540	1361259	+	KMPG01102	YD027_YEAST;30.08;2e-04
AKFM01000103	1361664	1362839	+	KMPG01103	ARP2_YEAST;91.56;0.0
AKFM01000103	1363019	1365436	-	KMPG01104	MPS1_YEAST;41.36;2e-172
AKFM01000103	1365754	1368150	-	KMPG01105	CRT10_YEAST;32.58;7e-09
AKFM01000103	1368487	1370370	-	KMPG01106	NoCloseHomologs
AKFM01000103	1370778	1371698	-	KMPG01107	YO092_YEAST;64.17;7e-119
AKFM01000103	1372165	1373121	-	KMPG01108	TRM10_KLULA;87.85;8e-153
AKFM01000103	1373513	1374478	+	KMPG01109	RFC4_YEAST;80.75;0.0
AKFM01000103	1374774	1376555	+	KMPG01110	VPS52_YEAST;49.92;0.0
AKFM01000103	1376788	1378908	+	KMPG01111	HMI1_YEAST;42.21;4e-168
AKFM01000103	1378921	1381068	-	KMPG01112	VPS72_YEAST;42.45;9e-51
AKFM01000103	1381332	1382315	+	KMPG01113	COQ3_YEAST;60.64;3e-128
AKFM01000103	1382476	1383108	-	KMPG01114	VPS60_YEAST;54.42;9e-63
AKFM01000103	1383615	1385198	-	KMPG01115	CDC6_YEAST;40.29;4e-102
AKFM01000103	1386609	1391102	+	KMPG01116	SNT1_YEAST;48.30;5e-74
AKFM01000103	1391704	1392765	+	KMPG01117	ELO2_YEAST;76.54;4e-164
AKFM01000103	1393057	1394211	-	KMPG01118	RRP43_YEAST;54.26;6e-144
AKFM01000103	1394778	1395785	+	KMPG01119	RBSK_YEAST;51.93;7e-121
AKFM01000103	1395909	1399598	-	KMPG01120	UBP12_YEAST;43.34;0.0
AKFM01000103	1400049	1402805	-	KMPG01121	PHO87_YEAST;56.78;0.0
AKFM01000103	1404311	1406704	+	KMPG01122	ACON2_YEAST;81.41;0.0
AKFM01000103	1406987	1411084	-	KMPG01123	BUD5_YEAST;34.14;4e-31
AKFM01000103	1411401	1413128	-	KMPG01124	ECM25_YEAST;55.01;9e-118
AKFM01000103	1413978	1415087	-	KMPG01125	PRP21_YEAST;27.46;2e-21
AKFM01000103	1415320	1417671	+	KMPG01126	RCY1_YEAST;45.06;0.0
AKFM01000103	1418915	1419310	-	KMPG01127	NoCloseHomologs
AKFM01000103	1419939	1422146	-	KMPG01128	NoCloseHomologs
AKFM01000103	1425842	1427818	+	KMPG01129	YJU6_YEAST;41.82;3e-148
AKFM01000103	1428086	1430984	+	KMPG01130	LAA1_YEAST;28.90;3e-115
AKFM01000104	1168	2985	-	KMPG01131	FLO5_YEAST;26.94;2e-06
AKFM01000104	7221	8936	+	KMPG01132	UGA4_YEAST;53.95;0.0
AKFM01000104	10771	12471	+	KMPG01133	UGA4_YEAST;55.74;0.0
AKFM01000104	14687	15850	-	KMPG01134	SEF1_YEAST;42.86;5e-11
AKFM01000104	17767	18792	-	KMPG01135	NUC1_YEAST;75.55;2e-154
AKFM01000104	19602	21305	+	KMPG01136	PHR_YEAST;47.11;7e-172
AKFM01000104	22126	25059	+	KMPG01137	LYS14_YEAST;37.50;3e-06
AKFM01000104	25390	26613	-	KMPG01138	DPEH2_SCHPO;55.25;8e-159
AKFM01000104	28376	31369	+	KMPG01139	HYUA_PSESN;28.68;7e-26
AKFM01000104	31737	33488	-	KMPG01140	THI72_YEAST;33.50;9e-116
AKFM01000104	34166	35146	-	KMPG01141	DIM1_KLULA;91.91;0.0
AKFM01000104	35560	36276	-	KMPG01142	ACM1_YEAST;31.22;1e-09
AKFM01000104	36590	39370	-	KMPG01143	PLC1_YEAST;50.90;5e-120
AKFM01000104	40468	41181	+	KMPG01144	HSP31_YEAST;71.98;4e-126
AKFM01000104	41418	43262	-	KMPG01145	KAR9_YEAST;31.31;2e-65
AKFM01000104	43679	46666	-	KMPG01146	MDL2_YEAST;65.76;0.0
AKFM01000104	47488	50556	+	KMPG01147	DPO5_YEAST;45.10;6e-170
AKFM01000104	50639	51868	-	KMPG01148	HAT2_KLULA;76.46;0.0
AKFM01000104	52235	54196	-	KMPG01149	KEL3_YEAST;50.57;0.0
AKFM01000104	54435	56063	-	KMPG01150	AGM1_YEAST;54.71;0.0
AKFM01000104	57497	58948	+	KMPG01151	FUMH_YEAST;82.90;0.0
AKFM01000104	60437	62098	+	KMPG01152	PRTB_YEAST;65.92;0.0
AKFM01000104	62905	63846	+	KMPG01153	NoCloseHomologs
AKFM01000104	64295	65119	+	KMPG01154	UTP23_YEAST;69.95;4e-101
AKFM01000104	65461	68445	+	KMPG01155	CIN8_ASHGO;51.88;0.0
AKFM01000104	68544	70517	-	KMPG01156	NPR2_YEAST;51.35;6e-153
AKFM01000104	72365	75085	-	KMPG01157	DNLI4_KLULA;67.18;0.0
AKFM01000104	75248	76180	-	KMPG01158	TSR3_YEAST;74.10;3e-129
AKFM01000104	76472	79681	+	KMPG01159	U507_KLULA;65.70;0.0
AKFM01000104	79785	80783	-	KMPG01160	SGT2_YEAST;56.51;8e-100
AKFM01000104	81718	83442	-	KMPG01161	ALG6_YEAST;68.66;0.0
AKFM01000104	83849	84916	-	KMPG01162	PIR_MOUSE;42.37;6e-70
AKFM01000104	85728	86351	+	KMPG01163	YPT7_YEAST;86.41;2e-121
AKFM01000104	87417	88484	+	KMPG01164	PHO80_YEAST;56.49;7e-80
AKFM01000104	89954	92194	+	KMPG01165	RRP6_YEAST;50.87;0.0
AKFM01000104	94198	95664	+	KMPG01166	RIT1_YEAST;51.70;9e-159
AKFM01000104	96302	97882	+	KMPG01167	AEP2_KLULA;51.84;2e-168
AKFM01000104	98041	98838	-	KMPG01168	GPI12_YEAST;36.64;2e-56
AKFM01000104	99910	104304	+	KMPG01169	CAT8_YEAST;45.05;0.0
AKFM01000104	105215	108691	+	KMPG01170	MRN1_YEAST;40.80;9e-37
AKFM01000104	109407	110966	+	KMPG01171	CTSD_ARTOC;31.14;3e-31
AKFM01000104	111755	113263	-	KMPG01172	VAN1_YEAST;70.51;0.0
AKFM01000104	113726	114724	-	KMPG01173	SAM4_YEAST;67.69;2e-172
AKFM01000104	115042	116877	-	KMPG01174	PGM3_YEAST;56.56;0.0
AKFM01000104	117159	117503	-	KMPG01175	FKBP_KLULA;99.12;1e-77
AKFM01000104	119013	120131	+	KMPG01176	NoCloseHomologs
AKFM01000104	121175	122911	+	KMPG01177	HIP1_YEAST;71.51;0.0
AKFM01000104	123379	128827	+	KMPG01178	IF2A_YEAST;79.03;2e-119
AKFM01000104	129215	130150	+	KMPG01179	YJX8_YEAST;42.86;6e-87
AKFM01000104	130321	131316	-	KMPG01180	G3P3_KLUMA;100.00;0.0
AKFM01000104	132454	133491	-	KMPG01181	YGD9_YEAST;40.18;1e-81
AKFM01000104	134624	136132	+	KMPG01182	MET3_KLULA;86.28;0.0
AKFM01000104	136401	138536	-	KMPG01183	MNN1_YEAST;35.07;3e-141
AKFM01000104	139786	142011	-	KMPG01184	MNN1_YEAST;35.23;2e-140
AKFM01000104	143829	146081	-	KMPG01185	MNN1_YEAST;35.11;5e-135
AKFM01000104	147157	148407	-	KMPG01186	ODPX_YEAST;43.27;8e-98
AKFM01000104	148762	150573	-	KMPG01187	XKS1_YEAST;56.05;0.0
AKFM01000104	150845	151123	-	KMPG01188	SPC1_YEAST;40.70;4e-19
AKFM01000104	152008	152955	+	KMPG01189	MCFL_DICDI;39.93;2e-49
AKFM01000104	153150	155618	-	KMPG01190	SAG1_YEAST;42.05;3e-70
AKFM01000104	158299	160065	-	KMPG01191	HOL1_YEAST;69.06;0.0
AKFM01000104	161028	162662	-	KMPG01192	SSL1_YEAST;68.33;0.0
AKFM01000104	162908	165442	-	KMPG01193	Y584_MYCTU;25.13;2e-38
AKFM01000104	165993	167540	+	KMPG01194	THI73_YEAST;73.35;0.0
AKFM01000104	167878	168813	+	KMPG01195	CMS1_YEAST;57.14;4e-77
AKFM01000104	168904	170997	-	KMPG01196	AP2B_YEAST;48.23;0.0
AKFM01000104	171589	173730	-	KMPG01197	SSK1_YEAST;52.09;2e-58
AKFM01000104	174458	175489	+	KMPG01198	NSE1_YEAST;31.80;1e-46
AKFM01000104	175586	176098	-	KMPG01199	TIM14_KLULA;78.49;1e-79
AKFM01000104	176599	177207	+	KMPG01200	RLP24_KLULA;96.32;3e-83
AKFM01000104	178423	179904	+	KMPG01201	AHC1_YEAST;37.47;4e-70
AKFM01000104	180220	182178	+	KMPG01202	YOR22_YEAST;43.61;2e-165
AKFM01000104	182429	183067	+	KMPG01203	YO021_YEAST;74.06;1e-114
AKFM01000104	183224	183451	-	KMPG01204	YO020_YEAST;39.74;1e-07
AKFM01000104	184265	184582	+	KMPG01205	CH10_YEAST;85.71;6e-60
AKFM01000104	184700	185983	-	KMPG01206	PRP3_YEAST;40.50;1e-85
AKFM01000104	186769	187221	+	KMPG01207	TMA17_YEAST;42.07;1e-28
AKFM01000104	187809	188600	+	KMPG01208	RRT6_YEAST;24.11;1e-19
AKFM01000104	188977	189771	+	KMPG01209	RRP42_YEAST;60.23;1e-110
AKFM01000104	189857	194077	-	KMPG01210	TRM3_YEAST;38.99;0.0
AKFM01000104	194553	196355	+	KMPG01211	ATG20_KLULA;68.98;0.0
AKFM01000104	196628	197434	-	KMPG01212	Y0419_STAS1;27.27;2e-12
AKFM01000104	197708	199888	+	KMPG01213	RL9B_YEAST;84.92;2e-106
AKFM01000104	200124	202292	-	KMPG01214	NUP84_YEAST;44.34;0.0
AKFM01000104	202934	204064	+	KMPG01215	AROC_YEAST;86.40;0.0
AKFM01000104	204672	207188	+	KMPG01216	CYK3_YEAST;49.61;0.0
AKFM01000104	208038	209753	-	KMPG01217	YWTG_BACSU;29.95;2e-47
AKFM01000104	212243	216682	+	KMPG01218	INO80_KLULA;89.05;0.0
AKFM01000104	216786	220064	-	KMPG01219	MED5_KLULA;73.44;0.0
AKFM01000104	220344	221396	-	KMPG01220	PEX14_YEAST;42.69;4e-79
AKFM01000104	221609	222376	+	KMPG01221	LYS5_YEAST;31.33;2e-38
AKFM01000104	222569	223453	+	KMPG01222	S2538_KLULA;80.55;9e-167
AKFM01000104	223525	224661	-	KMPG01223	PGTB1_YEAST;45.68;4e-95
AKFM01000104	225034	225530	-	KMPG01224	IPB2_YEAST;40.58;3e-10
AKFM01000104	225664	226290	-	KMPG01225	FRDA_YEAST;58.62;8e-47
AKFM01000104	226598	227014	+	KMPG01226	NoCloseHomologs
AKFM01000104	227113	229308	-	KMPG01227	UBP1_YEAST;58.93;0.0
AKFM01000104	230091	231461	-	KMPG01228	PUB1_YEAST;61.26;2e-79
AKFM01000104	232335	233414	+	KMPG01229	PPCS_YEAST;66.86;4e-172
AKFM01000104	233477	234979	-	KMPG01230	SAM50_YEAST;38.03;1e-94
AKFM01000104	235227	237005	-	KMPG01231	CRZ1_YEAST;78.38;5e-59
AKFM01000104	238008	239012	+	KMPG01232	SDS3_YEAST;52.17;9e-64
AKFM01000104	239202	240797	+	KMPG01233	KTR5_YEAST;52.75;1e-167
AKFM01000104	240970	241281	-	KMPG01234	H4_CANGA;97.56;6e-50
AKFM01000104	242040	242450	+	KMPG01235	H3_ZYGBA;100.00;2e-92
AKFM01000104	242794	243207	+	KMPG01236	AIM19_YEAST;46.72;2e-32
AKFM01000104	243259	244119	-	KMPG01237	SIW14_YEAST;56.94;3e-109
AKFM01000104	244484	245920	+	KMPG01238	AVT7_YEAST;49.69;4e-132
AKFM01000104	246012	247244	-	KMPG01239	LAG1_SCHPO;37.37;2e-55
AKFM01000104	249885	250985	-	KMPG01240	ICE2_YEAST;57.76;5e-132
AKFM01000104	251803	253917	+	KMPG01241	UTP25_KLULA;74.68;0.0
AKFM01000104	254938	255720	+	KMPG01242	RT25_KLULA;79.69;6e-140
AKFM01000104	255890	256639	-	KMPG01243	YNC4_YEAST;64.05;7e-89
AKFM01000104	257010	259706	-	KMPG01244	FAP1_YEAST;52.54;0.0
AKFM01000104	260336	261445	+	KMPG01245	LYS12_YEAST;79.51;0.0
AKFM01000104	261501	262985	-	KMPG01246	YNC2_YEAST;63.73;0.0
AKFM01000104	263501	265621	+	KMPG01247	HDA1_YEAST;69.49;0.0
AKFM01000104	265678	268185	-	KMPG01248	PRK1_YEAST;73.35;2e-169
AKFM01000104	268994	270277	+	KMPG01249	YND5_YEAST;57.87;1e-159
AKFM01000104	270571	272382	+	KMPG01250	TFC5_YEAST;43.82;3e-132
AKFM01000104	273408	274382	+	KMPG01251	YIJ6_YEAST;46.86;6e-97
AKFM01000104	274418	275827	-	KMPG01252	FYV10_KLULA;75.48;0.0
AKFM01000104	276390	277475	-	KMPG01253	IDH1_KLULA;95.29;0.0
AKFM01000104	278382	278867	+	KMPG01254	FMC1_YEAST;34.12;8e-17
AKFM01000104	279224	281011	-	KMPG01255	AMYG_YEAST;37.14;6e-100
AKFM01000104	283505	284158	+	KMPG01256	CAN_YEAST;54.17;2e-64
AKFM01000104	286373	288001	+	KMPG01257	XBP1_YEAST;39.08;2e-47
AKFM01000104	288719	291067	+	KMPG01258	COG6_KLULA;67.14;0.0
AKFM01000104	291107	292387	-	KMPG01259	DPH1_KLULA;89.21;0.0
AKFM01000104	292758	294179	+	KMPG01260	SHQ1_YEAST;56.06;0.0
AKFM01000104	294285	295373	-	KMPG01261	BOP3_YEAST;32.06;8e-29
AKFM01000104	295876	296536	-	KMPG01262	PRA1_YEAST;71.02;5e-79
AKFM01000104	296943	298916	-	KMPG01263	LKHA4_KLULA;78.17;0.0
AKFM01000104	301224	303314	+	KMPG01264	SLM1_YEAST;68.13;0.0
AKFM01000104	303563	306787	-	KMPG01265	ALG11_KLULA;74.26;0.0
AKFM01000104	307473	309818	+	KMPG01266	6P21_YEAST;58.65;0.0
AKFM01000104	309983	312037	-	KMPG01267	YIK8_YEAST;56.79;0.0
AKFM01000104	313022	315775	+	KMPG01268	SEC24_KLULA;92.30;0.0
AKFM01000104	316215	317033	+	KMPG01269	YNF0_YEAST;41.42;2e-28
AKFM01000104	317094	318278	-	KMPG01270	COG5_YEAST;37.59;3e-79
AKFM01000104	318523	319641	-	KMPG01271	HPM1_YEAST;51.45;5e-124
AKFM01000104	320615	321067	-	KMPG01272	COX5A_YEAST;67.32;2e-73
AKFM01000104	321755	324802	-	KMPG01273	HOS4_YEAST;47.00;8e-116
AKFM01000104	325160	326326	-	KMPG01274	MSG5_YEAST;39.53;1e-62
AKFM01000104	327139	330558	-	KMPG01275	VAC7_YEAST;46.59;2e-51
AKFM01000104	332692	333540	+	KMPG01276	VDAC1_YEAST;66.90;1e-131
AKFM01000104	334121	338641	+	KMPG01277	NU159_YEAST;32.69;2e-65
AKFM01000104	338742	339911	-	KMPG01278	HIS8_YEAST;61.60;8e-170
AKFM01000104	340239	340775	-	KMPG01279	OCA2_YEAST;70.48;2e-79
AKFM01000104	341053	342216	+	KMPG01280	YNF8_KLULA;55.12;7e-106
AKFM01000104	342567	343250	-	KMPG01281	RHO3_ASHGO;85.96;6e-141
AKFM01000104	343779	346028	+	KMPG01282	ARP5_YEAST;61.35;0.0
AKFM01000104	346260	348143	-	KMPG01283	NOP2_YEAST;75.52;0.0
AKFM01000104	348474	349898	+	KMPG01284	TRM6_KLULA;83.45;0.0
AKFM01000104	349919	350839	-	KMPG01285	MTQ1_YEAST;43.52;5e-78
AKFM01000104	351518	352750	+	KMPG01286	MAS5_YEAST;73.61;0.0
AKFM01000104	353569	355215	-	KMPG01287	AQR1_YEAST;61.87;0.0
AKFM01000104	355931	357850	-	KMPG01288	QDR2_YEAST;49.72;2e-177
AKFM01000104	359508	360365	-	KMPG01289	YJ66_YEAST;66.19;1e-142
AKFM01000104	361816	362238	+	KMPG01290	NoCloseHomologs
AKFM01000104	362971	363885	-	KMPG01291	SFC1_YEAST;78.50;6e-173
AKFM01000104	366012	369365	+	KMPG01292	CARB_YEAST;81.75;0.0
AKFM01000104	369751	370038	+	KMPG01293	NoCloseHomologs
AKFM01000104	370287	371825	-	KMPG01294	MCH4_YEAST;39.50;5e-101
AKFM01000104	372589	374256	+	KMPG01295	ARS_PSEAE;51.30;0.0
AKFM01000104	374594	375895	+	KMPG01296	ZUO1_YEAST;82.17;3e-160
AKFM01000104	376567	377484	+	KMPG01297	ERV29_YEAST;66.35;3e-134
AKFM01000104	378259	378864	+	KMPG01298	GLC8_YEAST;43.84;1e-42
AKFM01000104	379475	380728	+	KMPG01299	YM91_YEAST;41.62;5e-76
AKFM01000104	381200	382138	+	KMPG01300	BGL2_YEAST;76.55;2e-166
AKFM01000104	382896	385355	+	KMPG01301	EIF3C_KLULA;89.26;0.0
AKFM01000104	386133	388076	-	KMPG01302	MTMC3_SCHPO;39.58;6e-05
AKFM01000104	390582	394943	-	KMPG01303	YOR1_YEAST;60.00;0.0
AKFM01000104	397200	400334	+	KMPG01304	RDS1_YEAST;24.55;5e-37
AKFM01000104	400566	403196	+	KMPG01305	RDS1_YEAST;22.88;2e-57
AKFM01000104	403454	405208	+	KMPG01306	MUG70_SCHPO;31.73;5e-34
AKFM01000104	405756	409028	+	KMPG01307	IMB3_YEAST;66.30;0.0
AKFM01000104	409488	410294	+	KMPG01308	PXR1_KLULA;87.42;3e-81
AKFM01000104	410343	411968	-	KMPG01309	GAS1_YEAST;64.47;0.0
AKFM01000104	413107	414813	-	KMPG01310	GAS1_YEAST;71.11;0.0
AKFM01000104	416121	421448	-	KMPG01311	FKS3_YEAST;67.43;0.0
AKFM01000104	423059	424192	+	KMPG01312	SCW4_YEAST;68.09;2e-128
AKFM01000104	424699	426288	-	KMPG01313	CWC22_ASHGO;34.96;1e-87
AKFM01000104	426508	427380	+	KMPG01314	COAD_YEAST;48.88;4e-79
AKFM01000104	427450	430962	-	KMPG01315	UBP15_YEAST;49.47;0.0
AKFM01000104	431596	434040	+	KMPG01316	YME2_KLULA;85.91;0.0
AKFM01000104	434454	436808	-	KMPG01317	MKT1_YEAST;51.40;6e-148
AKFM01000104	437461	438498	+	KMPG01318	OST3_YEAST;30.45;1e-42
AKFM01000104	439194	442715	-	KMPG01319	TCB1_YEAST;58.86;0.0
AKFM01000104	443520	447869	-	KMPG01320	TOP2_CANGA;74.06;0.0
AKFM01000104	448546	449109	-	KMPG01321	RHO2_YEAST;79.06;2e-107
AKFM01000104	449723	453535	-	KMPG01322	NST1_KLULA;53.11;1e-157
AKFM01000104	454941	456971	+	KMPG01323	YVC1_YEAST;56.25;0.0
AKFM01000104	457021	458235	-	KMPG01324	YNJ2_YEAST;42.45;2e-104
AKFM01000104	458593	459219	-	KMPG01325	VPS21_YEAST;77.25;6e-112
AKFM01000104	459637	461289	-	KMPG01326	PP2C5_YEAST;64.24;0.0
AKFM01000104	462167	463213	+	KMPG01327	TMA46_YEAST;77.30;9e-169
AKFM01000104	463494	465194	-	KMPG01328	APP1_YEAST;38.62;4e-105
AKFM01000104	466900	468540	+	KMPG01329	ECM3_YEAST;56.89;0.0
AKFM01000104	468774	473672	-	KMPG01330	YO093_YEAST;51.89;0.0
AKFM01000104	475372	475920	+	KMPG01331	ARF3_YEAST;84.36;4e-106
AKFM01000104	476486	477238	-	KMPG01332	RPIA_KLULA;88.03;2e-140
AKFM01000104	478724	479715	+	KMPG01333	RS7A_YEAST;92.47;2e-121
AKFM01000104	480962	483991	-	KMPG01334	NSP1_YEAST;35.80;6e-18
AKFM01000104	484968	486197	+	KMPG01335	KTR1_YEAST;62.44;0.0
AKFM01000104	486401	487438	-	KMPG01336	CRC1_YEAST;65.37;9e-119
AKFM01000104	488510	491313	+	KMPG01337	RAS2_YEAST;74.37;1e-86
AKFM01000104	492077	492451	-	KMPG01338	OST2_YEAST;59.13;7e-43
AKFM01000104	492794	493447	+	KMPG01339	OCA1_KLULA;95.72;2e-132
AKFM01000104	493944	494822	+	KMPG01340	PIN2_YEAST;38.83;3e-16
AKFM01000104	495000	498299	-	KMPG01341	AVT4_YEAST;55.56;0.0
AKFM01000104	499013	503314	-	KMPG01342	DPOA_YEAST;61.40;0.0
AKFM01000104	503849	504634	+	KMPG01343	VAM3_YEAST;34.89;2e-31
AKFM01000104	504724	506844	-	KMPG01344	MET4_YEAST;31.59;2e-21
AKFM01000104	508778	509500	+	KMPG01345	NoCloseHomologs
AKFM01000104	510196	511245	+	KMPG01346	YO352_YEAST;41.38;3e-47
AKFM01000104	511365	513938	-	KMPG01347	SOG2_YEAST;34.97;1e-69
AKFM01000104	514881	515744	+	KMPG01348	CCHL_YEAST;57.88;8e-106
AKFM01000104	516047	518161	-	KMPG01349	MSC6_KLULA;56.28;0.0
AKFM01000104	523429	524682	+	KMPG01350	CG13_YEAST;34.38;1e-51
AKFM01000104	525833	527404	+	KMPG01351	JMJ4_SCHPO;27.70;2e-18
AKFM01000104	528541	529923	+	KMPG01352	GDS1_YEAST;48.89;3e-66
AKFM01000104	530797	532563	+	KMPG01353	ETFD_YEAST;68.58;0.0
AKFM01000104	532860	535076	-	KMPG01354	CDC24_YEAST;63.71;0.0
AKFM01000104	535669	536892	-	KMPG01355	ERV46_YEAST;62.41;0.0
AKFM01000104	537479	539224	-	KMPG01356	HRP1_YEAST;72.61;5e-104
AKFM01000104	540275	541588	+	KMPG01357	TRM11_YEAST;72.31;0.0
AKFM01000104	541865	542962	-	KMPG01358	YPT11_YEAST;47.04;2e-83
AKFM01000104	543766	545124	+	KMPG01359	YMR7_YEAST;50.96;1e-133
AKFM01000104	545236	546582	-	KMPG01360	MPE1_YEAST;59.47;9e-148
AKFM01000104	546830	547171	+	KMPG01361	T2AG_YEAST;62.81;5e-48
AKFM01000104	547426	548595	+	KMPG01362	TAP42_YEAST;44.62;1e-79
AKFM01000104	548605	551643	-	KMPG01363	NU120_YEAST;32.23;4e-148
AKFM01000104	552187	553920	-	KMPG01364	FAR8_YEAST;58.33;2e-33
AKFM01000104	554422	554925	-	KMPG01365	TCTP_KLULA;90.42;2e-102
AKFM01000104	555328	556170	-	KMPG01366	FABG_YEAST;37.98;2e-44
AKFM01000104	556546	558555	-	KMPG01367	DEF1_KLULA;61.68;8e-53
AKFM01000104	559586	559930	-	KMPG01368	MDM35_YEAST;80.00;2e-41
AKFM01000104	560053	560781	-	KMPG01369	ASK1_KLULA;56.25;5e-68
AKFM01000104	561956	562966	+	KMPG01370	SFK1_YEAST;54.25;4e-122
AKFM01000104	563151	565634	-	KMPG01371	EIS1_KLULA;70.98;0.0
AKFM01000104	567055	568965	+	KMPG01372	CYK2_YEAST;33.53;1e-71
AKFM01000104	569125	569703	-	KMPG01373	CENPA_KLUMA;100.00;4e-120
AKFM01000104	569969	571333	+	KMPG01374	ARP9_YEAST;49.57;1e-141
AKFM01000104	571498	574416	-	KMPG01375	PKH1_YEAST;66.86;5e-161
AKFM01000104	575426	575677	+	KMPG01376	NoCloseHomologs
AKFM01000104	576546	577493	+	KMPG01377	IZH1_YEAST;55.87;4e-117
AKFM01000104	577919	578266	+	KMPG01378	MZM1_KLULA;83.48;2e-56
AKFM01000104	578628	579341	+	KMPG01379	TPT1_YEAST;54.90;2e-63
AKFM01000104	579710	580657	+	KMPG01380	RSM28_YEAST;44.71;3e-36
AKFM01000104	580750	583380	-	KMPG01381	VPS3_YEAST;30.67;4e-125
AKFM01000104	583593	585566	-	KMPG01382	PUF6_YEAST;65.65;0.0
AKFM01000104	586099	587817	-	KMPG01383	ITR2_YEAST;70.30;0.0
AKFM01000104	589223	590272	-	KMPG01384	SEC20_YEAST;48.85;5e-37
AKFM01000104	590866	591861	+	KMPG01385	NoCloseHomologs
AKFM01000104	592284	593594	+	KMPG01386	ERG24_YEAST;73.00;0.0
AKFM01000104	593726	595048	-	KMPG01387	SLI1_YEAST;24.41;2e-22
AKFM01000104	595530	595958	-	KMPG01388	HCH1_YEAST;46.05;1e-34
AKFM01000104	596239	596856	-	KMPG01389	POP3_YEAST;36.52;8e-20
AKFM01000104	597905	599212	+	KMPG01390	WSC3_YEAST;42.98;2e-17
AKFM01000104	600215	601057	+	KMPG01391	RM10_YEAST;67.82;4e-113
AKFM01000104	601247	602293	-	KMPG01392	YO107_YEAST;49.56;8e-108
AKFM01000104	603186	604247	-	KMPG01393	GID4_YEAST;51.42;1e-71
AKFM01000104	605577	606149	+	KMPG01394	PHO88_YEAST;72.11;1e-99
AKFM01000105	575	2278	-	KMPG01395	YVKA_BACSU;27.45;1e-10
AKFM01000105	4741	6240	+	KMPG01396	MTR_NEUCR;28.75;2e-50
AKFM01000105	7717	9474	+	KMPG01397	PHO89_YEAST;71.16;0.0
AKFM01000105	9833	12463	+	KMPG01398	PRP6_YEAST;34.97;2e-134
AKFM01000105	12828	15077	+	KMPG01399	LYS14_YEAST;65.69;0.0
AKFM01000105	15251	16612	-	KMPG01400	SPEB1_SCHPO;48.38;1e-94
AKFM01000105	17392	18867	+	KMPG01401	ERC1_YEAST;39.04;6e-93
AKFM01000105	19157	20167	+	KMPG01402	YBQ3_YEAST;41.35;7e-66
AKFM01000105	20845	21441	+	KMPG01403	PST2_YEAST;81.31;1e-101
AKFM01000105	22731	25268	+	KMPG01404	REG1_YEAST;40.95;3e-98
AKFM01000105	25685	28219	+	KMPG01405	VPS54_YEAST;44.03;0.0
AKFM01000105	28692	30506	+	KMPG01406	REB1_KLULA;81.12;0.0
AKFM01000105	31243	32250	-	KMPG01407	NoCloseHomologs
AKFM01000105	33633	34844	-	KMPG01408	SIM1_YEAST;78.15;5e-153
AKFM01000105	37231	38124	-	KMPG01409	AYR1_YEAST;59.23;2e-118
AKFM01000105	39181	42243	-	KMPG01410	ODO1_YEAST;78.86;0.0
AKFM01000105	43602	44177	-	KMPG01411	RL9B_YEAST;83.16;9e-117
AKFM01000105	44727	48707	-	KMPG01412	STH1_YEAST;72.62;0.0
AKFM01000105	49320	49919	+	KMPG01413	RRT14_KLULA;63.30;5e-44
AKFM01000105	50090	53179	-	KMPG01414	MET18_YEAST;46.04;0.0
AKFM01000105	53619	60410	+	KMPG01415	TAO3_YEAST;60.54;0.0
AKFM01000105	60550	63141	-	KMPG01416	ASG1_YEAST;55.08;0.0
AKFM01000105	65070	67505	+	KMPG01417	FKH2_YEAST;74.26;1e-63
AKFM01000105	67841	68467	+	KMPG01418	CSM2_KLULA;52.25;6e-61
AKFM01000105	69244	70317	+	KMPG01419	RL16A_YEAST;84.34;3e-110
AKFM01000105	70579	71502	-	KMPG01420	FLX1_YEAST;50.33;2e-95
AKFM01000105	72504	73907	-	KMPG01421	ODP2_YEAST;67.70;0.0
AKFM01000105	74547	75422	-	KMPG01422	RNH2A_YEAST;58.17;9e-114
AKFM01000105	75726	77279	-	KMPG01423	SYKM_YEAST;48.09;7e-145
AKFM01000105	78417	79889	+	KMPG01424	PRI2_YEAST;59.49;0.0
AKFM01000105	82503	84209	+	KMPG01425	SOK2_YEAST;86.11;8e-61
AKFM01000105	84585	85571	+	KMPG01426	SPC42_KLULA;65.24;1e-101
AKFM01000105	85757	89386	-	KMPG01427	COPA_YEAST;68.78;0.0
AKFM01000105	89942	91504	-	KMPG01428	CRR1_ASHGO;42.99;7e-124
AKFM01000105	92063	93151	-	KMPG01429	YD144_YEAST;56.25;2e-131
AKFM01000105	93968	96052	+	KMPG01430	FRE1_YEAST;40.88;7e-176
AKFM01000105	96284	97393	-	KMPG01431	CD123_KLULA;72.58;0.0
AKFM01000105	98313	99905	+	KMPG01432	TCPD_KLULA;96.04;0.0
AKFM01000105	100073	100567	-	KMPG01433	CRD1_YEAST;52.10;3e-58
AKFM01000105	101678	103747	+	KMPG01434	BPL1_YEAST;54.49;0.0
AKFM01000105	104047	109062	-	KMPG01435	RPB1_ASHGO;91.62;0.0
AKFM01000105	110051	111169	-	KMPG01436	PPID_KLULA;81.94;0.0
AKFM01000105	111492	112103	-	KMPG01437	SCM3_YEAST;55.05;2e-35
AKFM01000105	112331	112591	-	KMPG01438	COA4_YEAST;68.35;1e-34
AKFM01000105	113251	117021	+	KMPG01439	SEC31_KLULA;74.88;0.0
AKFM01000105	117708	120149	+	KMPG01440	SNF3_YEAST;62.82;0.0
AKFM01000105	120763	121812	+	KMPG01441	UPPS_YEAST;54.52;9e-121
AKFM01000105	123307	123852	+	KMPG01442	ARF_ASHGO;97.79;8e-130
AKFM01000105	125287	126134	+	KMPG01443	RL35B_YEAST;90.00;2e-43
AKFM01000105	126417	129290	-	KMPG01444	UFD2_YEAST;61.65;0.0
AKFM01000105	130368	131585	+	KMPG01445	RBS1_YEAST;50.98;2e-09
AKFM01000105	131787	132386	-	KMPG01446	GDIR_YEAST;82.26;2e-110
AKFM01000105	133031	133615	+	KMPG01447	ALN1_DICDI;32.35;6e-13
AKFM01000105	133937	135019	-	KMPG01448	PP2A1_YEAST;83.47;0.0
AKFM01000105	136032	136760	+	KMPG01449	YD186_YEAST;54.72;1e-10
AKFM01000105	137584	139437	+	KMPG01450	VATA_ASHGO;91.25;0.0
AKFM01000105	141105	142031	-	KMPG01451	YD183_YEAST;43.06;2e-60
AKFM01000105	142612	144051	+	KMPG01452	SRF1_YEAST;49.40;3e-49
AKFM01000105	144617	147046	+	KMPG01453	CDC53_YEAST;56.76;0.0
AKFM01000105	147630	148958	+	KMPG01454	HOSM_YEAST;90.93;0.0
AKFM01000105	149686	149952	+	KMPG01455	ATIF_CYBJA;63.93;1e-22
AKFM01000105	151471	151785	+	KMPG01456	RLA3_YEAST;66.98;7e-28
AKFM01000105	152776	153630	+	KMPG01457	YD129_YEAST;50.57;5e-13
AKFM01000105	154574	156112	+	KMPG01458	YD180_YEAST;32.26;2e-76
AKFM01000105	156716	157936	+	KMPG01459	VCX1_YEAST;70.52;1e-137
AKFM01000105	158944	159948	+	KMPG01460	PCL2_YEAST;59.64;3e-61
AKFM01000105	160252	162750	-	KMPG01461	CDC48_YEAST;90.11;0.0
AKFM01000105	163413	163865	-	KMPG01462	HNT1_YEAST;70.99;1e-63
AKFM01000105	164935	166581	+	KMPG01463	DLD2_YEAST;75.45;0.0
AKFM01000105	167089	168021	+	KMPG01464	KAR_YEAST;66.67;5e-152
AKFM01000105	168060	168524	-	KMPG01465	YD177_YEAST;58.75;5e-59
AKFM01000105	169625	170908	+	KMPG01466	YD176_YEAST;31.22;1e-52
AKFM01000105	172178	173251	-	KMPG01467	AIR1_YEAST;60.36;1e-94
AKFM01000105	173994	176225	+	KMPG01468	SYTC_YEAST;84.79;0.0
AKFM01000105	176470	177423	-	KMPG01469	YIH7_YEAST;37.37;5e-47
AKFM01000105	178081	178884	+	KMPG01470	BUD23_YEAST;76.36;2e-149
AKFM01000105	179171	179692	+	KMPG01471	IMG1_YEAST;59.51;2e-64
AKFM01000105	180222	180887	-	KMPG01472	RCF2_YEAST;65.02;3e-94
AKFM01000105	183020	184519	+	KMPG01473	RRT12_YEAST;39.84;4e-108
AKFM01000105	185101	185760	-	KMPG01474	TIM23_YEAST;67.41;4e-77
AKFM01000105	186693	186989	+	KMPG01475	NoCloseHomologs
AKFM01000105	189050	195748	+	KMPG01476	ACAC_YEAST;80.76;0.0
AKFM01000105	196048	197184	-	KMPG01477	DUS2_YEAST;58.94;3e-147
AKFM01000105	198230	202030	+	KMPG01478	MSB1_YEAST;29.03;6e-08
AKFM01000105	202376	203416	-	KMPG01479	YM58_YEAST;62.07;7e-04
AKFM01000105	205378	207954	+	KMPG01480	PHO91_YEAST;56.56;0.0
AKFM01000105	208284	209660	-	KMPG01481	URK1_YEAST;66.23;0.0
AKFM01000105	209959	212511	+	KMPG01482	PRP2_YEAST;60.19;0.0
AKFM01000105	213068	214039	+	KMPG01483	LGUL_YEAST;64.35;1e-148
AKFM01000105	215074	217890	+	KMPG01484	K6PF2_KLULA;85.82;0.0
AKFM01000105	218403	219452	+	KMPG01485	INP1_KLULA;54.25;1e-110
AKFM01000105	220108	221271	-	KMPG01486	TOM40_YEAST;71.88;0.0
AKFM01000105	221716	222270	-	KMPG01487	MED9_KLULA;77.69;1e-55
AKFM01000105	222541	223212	-	KMPG01488	ERG2_YEAST;73.21;1e-111
AKFM01000105	223895	224665	-	KMPG01489	NRM1_KLULA;44.57;1e-49
AKFM01000105	225527	227449	-	KMPG01490	PDAT_YEAST;68.06;0.0
AKFM01000105	228331	229257	+	KMPG01491	ATG3_KLULA;74.03;5e-153
AKFM01000105	229413	229886	-	KMPG01492	NoCloseHomologs
AKFM01000105	231212	232267	+	KMPG01493	F16P_KLULA;91.78;0.0
AKFM01000105	232440	233402	-	KMPG01494	PLSC_YEAST;54.20;8e-112
AKFM01000105	233828	234427	+	KMPG01495	PSY3_YEAST;24.41;7e-08
AKFM01000105	234777	235640	+	KMPG01496	LHP1_YEAST;53.48;1e-70
AKFM01000105	236019	236846	-	KMPG01497	KNH1_YEAST;44.80;6e-63
AKFM01000105	237909	239603	+	KMPG01498	RSC9_YEAST;48.16;7e-152
AKFM01000105	239957	243595	-	KMPG01499	RPM2_YEAST;39.97;0.0
AKFM01000105	245519	247566	-	KMPG01500	HMCS_YEAST;80.76;0.0
AKFM01000105	249428	251437	+	KMPG01501	BUR1_KLULA;71.17;0.0
AKFM01000105	252752	254857	+	KMPG01502	SST2_YEAST;40.24;2e-165
AKFM01000105	255002	256576	-	KMPG01503	IF2G_YEAST;86.91;0.0
AKFM01000105	257016	259820	-	KMPG01504	LEUR_YEAST;52.70;0.0
AKFM01000105	260389	261741	+	KMPG01505	YJ94_YEAST;58.65;5e-174
AKFM01000105	261971	264553	-	KMPG01506	YAT2_YEAST;53.93;0.0
AKFM01000105	265998	266681	-	KMPG01507	RS5_YEAST;91.54;3e-121
AKFM01000105	267657	268583	-	KMPG01508	CAF17_KLULA;73.93;5e-169
AKFM01000105	269974	271491	-	KMPG01509	ATPB_KLULA;97.36;0.0
AKFM01000105	272445	273305	-	KMPG01510	P5CR_YEAST;66.43;1e-128
AKFM01000105	274354	276843	+	KMPG01511	JHD2_YEAST;40.79;0.0
AKFM01000105	277216	277734	+	KMPG01512	ILM1_YEAST;53.09;4e-55
AKFM01000105	277800	279809	-	KMPG01513	MED17_KLULA;70.65;0.0
AKFM01000105	280192	281715	-	KMPG01514	RPN3_YEAST;58.97;0.0
AKFM01000105	282155	283522	-	KMPG01515	STE24_YEAST;67.63;0.0
AKFM01000105	283961	284812	-	KMPG01516	TDA4_YEAST;49.45;6e-84
AKFM01000105	285529	286728	+	KMPG01517	ADK_YEAST;69.25;3e-153
AKFM01000105	287533	289146	+	KMPG01518	ECM27_YEAST;29.30;6e-35
AKFM01000105	289415	290584	+	KMPG01519	YJ77_YEAST;53.01;7e-113
AKFM01000105	291199	292704	-	KMPG01520	GPA2_KLULA;76.18;0.0
AKFM01000105	294247	295062	+	KMPG01521	YNP5_YEAST;41.91;1e-57
AKFM01000105	295734	296813	+	KMPG01522	GRE2_YEAST;40.45;3e-79
AKFM01000105	297919	299553	-	KMPG01523	RAG8_KLULA;92.17;0.0
AKFM01000105	301177	301950	-	KMPG01524	NoCloseHomologs
AKFM01000105	304080	304496	+	KMPG01525	NoCloseHomologs
AKFM01000105	305284	306876	+	KMPG01526	ARO9_YEAST;42.67;2e-148
AKFM01000105	307227	307616	+	KMPG01527	PFD4_YEAST;69.77;8e-58
AKFM01000105	307896	308192	-	KMPG01528	YHT8_YEAST;33.70;1e-06
AKFM01000105	309411	310892	+	KMPG01529	DLDH_YEAST;80.92;0.0
AKFM01000105	311783	313366	-	KMPG01530	SEC59_YEAST;39.17;7e-62
AKFM01000105	315712	317142	+	KMPG01531	BUD22_YEAST;32.70;2e-41
AKFM01000105	317460	319067	-	KMPG01532	ERG5_YEAST;77.61;0.0
AKFM01000105	319422	321710	-	KMPG01533	HOT1_KLULA;53.55;1e-128
AKFM01000105	322296	324323	-	KMPG01534	AFLR_EMENI;52.27;2e-07
AKFM01000105	324703	326337	-	KMPG01535	YC7C_SCHPO;43.02;2e-144
AKFM01000105	327517	329094	+	KMPG01536	DAL5_YEAST;42.64;4e-144
AKFM01000105	329657	331291	-	KMPG01537	YC7C_SCHPO;43.95;3e-149
AKFM01000105	332358	333456	+	KMPG01538	DAL5_YEAST;42.19;4e-09
AKFM01000105	334713	336170	+	KMPG01539	HXK_KLULA;89.88;0.0
AKFM01000105	336785	341710	-	KMPG01540	COPD_YEAST;49.81;4e-70
AKFM01000105	342181	343110	-	KMPG01541	RMR1_YEAST;36.27;3e-34
AKFM01000105	343726	347052	+	KMPG01542	HFM1_YEAST;46.25;0.0
AKFM01000105	347392	349173	+	KMPG01543	RTG2_YEAST;68.69;0.0
AKFM01000105	349622	350419	+	KMPG01544	PSB7_YEAST;71.05;8e-139
AKFM01000105	350917	352035	+	KMPG01545	PDE1_YEAST;37.77;2e-76
AKFM01000105	352308	354624	-	KMPG01546	RT31_YEAST;44.74;2e-20
AKFM01000105	355094	355765	+	KMPG01547	EF1G1_YEAST;50.93;1e-57
AKFM01000105	356063	357739	+	KMPG01548	PID9_FUSSO;26.15;3e-29
AKFM01000105	358541	360076	+	KMPG01549	CATA_YEAST;80.89;0.0
AKFM01000105	361117	362307	+	KMPG01550	RMD5_YEAST;41.84;1e-97
AKFM01000105	362378	362668	-	KMPG01551	ELOC_ASHGO;50.53;9e-22
AKFM01000105	362912	365293	+	KMPG01552	VPS16_YEAST;36.70;1e-149
AKFM01000105	365301	366500	-	KMPG01553	CHL4_YEAST;26.10;1e-40
AKFM01000105	366898	368946	+	KMPG01554	NOP4_YEAST;62.97;0.0
AKFM01000105	368996	370738	-	KMPG01555	SSN3_KLULA;89.19;0.0
AKFM01000105	372019	374997	-	KMPG01556	SYIM_YEAST;56.74;0.0
AKFM01000105	375738	376658	+	KMPG01557	YP039_YEAST;35.29;8e-18
AKFM01000105	377488	378330	+	KMPG01558	MET32_YEAST;65.43;2e-30
AKFM01000105	378598	379071	-	KMPG01559	NACB_KLULA;82.91;1e-69
AKFM01000105	379607	382285	-	KMPG01560	SVL3_YEAST;44.42;2e-109
AKFM01000105	384401	385522	+	KMPG01561	YD249_YEAST;25.00;6e-19
AKFM01000105	385615	386659	-	KMPG01562	PHO85_KLULA;96.05;0.0
AKFM01000105	387323	388933	+	KMPG01563	TRM44_KLULA;82.31;0.0
AKFM01000105	389325	391571	+	KMPG01564	SUV3_YEAST;52.24;0.0
AKFM01000105	392100	393296	+	KMPG01565	THIL_YEAST;76.94;0.0
AKFM01000105	393799	394347	+	KMPG01566	GNTK_YEAST;48.89;3e-47
AKFM01000105	394663	396099	-	KMPG01567	SKS1_YEAST;59.55;9e-147
AKFM01000105	397859	398413	-	KMPG01568	TRS23_YEAST;50.00;1e-67
AKFM01000105	398516	399504	+	KMPG01569	RMI1_YEAST;37.26;5e-39
AKFM01000105	399568	401496	-	KMPG01570	MTHR1_YEAST;64.12;0.0
AKFM01000105	401924	405097	+	KMPG01571	RAD1_YEAST;50.57;0.0
AKFM01000105	405281	408934	-	KMPG01572	SWI1_YEAST;35.22;5e-97
AKFM01000105	409568	411307	+	KMPG01573	SLD1_KLULA;76.03;0.0
AKFM01000105	411671	412471	+	KMPG01574	OXR1_KLULA;72.83;3e-139
AKFM01000105	412568	413101	-	KMPG01575	KXD1_KLULA;74.16;3e-81
AKFM01000105	413410	416118	+	KMPG01576	AP3D_ASHGO;55.08;0.0
AKFM01000105	416497	418038	+	KMPG01577	DDC1_ASHGO;35.55;1e-83
AKFM01000105	418313	418681	-	KMPG01578	MPC1_YEAST;70.49;3e-59
AKFM01000105	419298	420365	+	KMPG01579	RSA1_YEAST;55.88;1e-41
AKFM01000105	421250	422215	-	KMPG01580	YGI1_YEAST;31.36;2e-06
AKFM01000105	422822	423856	-	KMPG01581	YGI2_YEAST;48.62;1e-89
AKFM01000105	424251	426143	-	KMPG01582	YO389_YEAST;42.41;6e-152
AKFM01000105	426605	428839	-	KMPG01583	NAB3_YEAST;55.33;5e-115
AKFM01000105	430516	432897	-	KMPG01584	SCY1_YEAST;47.78;0.0
AKFM01000105	433737	435506	+	KMPG01585	GUP1_YEAST;57.83;0.0
AKFM01000105	435594	436406	-	KMPG01586	LCL3_KLULA;74.72;9e-155
AKFM01000105	436629	438593	-	KMPG01587	MAD1_KLULA;64.23;0.0
AKFM01000105	439067	439598	+	KMPG01588	MMS2_YEAST;82.84;5e-68
AKFM01000105	440207	441442	+	KMPG01589	POS5_YEAST;69.60;0.0
AKFM01000105	442991	443542	+	KMPG01590	MFAL1_YEAST;47.28;2e-36
AKFM01000105	444216	444965	-	KMPG01591	UIP4_YEAST;47.37;1e-13
AKFM01000105	446275	448317	-	KMPG01592	MRN1_YEAST;69.08;0.0
AKFM01000105	449383	450159	-	KMPG01593	NoCloseHomologs
AKFM01000105	450446	451438	+	KMPG01594	NBP35_KLULA;94.36;0.0
AKFM01000105	451531	455523	-	KMPG01595	NU145_YEAST;35.62;0.0
AKFM01000105	455854	458394	-	KMPG01596	SP105_YEAST;27.02;1e-46
AKFM01000105	459417	462392	-	KMPG01597	WDR6_YEAST;43.82;0.0
AKFM01000105	462779	466219	+	KMPG01598	PAN2_KLULA;83.45;0.0
AKFM01000105	466448	468745	-	KMPG01599	TCO89_YEAST;39.66;2e-31
AKFM01000105	469210	470805	+	KMPG01600	VPS45_YEAST;52.99;0.0
AKFM01000105	470885	472219	-	KMPG01601	CTI6_YEAST;43.78;4e-42
AKFM01000105	472538	474016	-	KMPG01602	AP3M_ASHGO;31.21;6e-66
AKFM01000105	474455	477112	+	KMPG01603	SNF5_YEAST;52.48;3e-137
AKFM01000105	477514	478434	+	KMPG01604	BSD2_YEAST;52.17;3e-96
AKFM01000105	478819	479715	-	KMPG01605	TXTP_YEAST;85.19;0.0
AKFM01000105	481103	482227	+	KMPG01606	LEU5_YEAST;69.30;0.0
AKFM01000105	482817	484316	-	KMPG01607	YKC7_YEAST;70.36;0.0
AKFM01000105	484470	485993	-	KMPG01608	T2EA_YEAST;55.72;1e-135
AKFM01000105	486545	488473	-	KMPG01609	MAOM_YEAST;75.00;0.0
AKFM01000105	490117	491241	-	KMPG01610	NEM1_YEAST;42.82;4e-88
AKFM01000105	497092	498477	+	KMPG01611	MOT3_YEAST;61.33;6e-24
AKFM01000105	499144	499659	-	KMPG01612	TVP18_KLULA;79.53;8e-95
AKFM01000105	500223	502232	+	KMPG01613	YERG_SCHPO;38.62;2e-72
AKFM01000105	503565	504920	+	KMPG01614	IXR1_YEAST;66.87;7e-67
AKFM01000105	506868	508901	-	KMPG01615	AMO1_ASPNG;37.66;3e-133
AKFM01000105	510185	510586	-	KMPG01616	PDCD5_BOVIN;45.95;4e-14
AKFM01000105	510956	512920	+	KMPG01617	RCO1_YEAST;40.84;4e-105
AKFM01000105	513126	516866	-	KMPG01618	PDS5_YEAST;42.50;0.0
AKFM01000105	517441	519486	-	KMPG01619	YHA8_YEAST;68.62;2e-141
AKFM01000105	520484	523570	-	KMPG01620	TTI1_YEAST;29.59;6e-114
AKFM01000105	523886	525484	+	KMPG01621	ETP1_YEAST;39.34;7e-125
AKFM01000105	525900	526862	+	KMPG01622	KPR3_YEAST;92.19;0.0
AKFM01000105	527073	527744	-	KMPG01623	YKD3A_YEAST;60.99;2e-93
AKFM01000105	528076	530349	-	KMPG01624	TUL1_YEAST;56.68;0.0
AKFM01000105	531184	532692	-	KMPG01625	UGPA1_YEAST;86.57;0.0
AKFM01000105	533753	537025	-	KMPG01626	RGT1_KLULA;68.39;0.0
AKFM01000105	539361	540359	+	KMPG01627	OTU2_YEAST;55.02;1e-103
AKFM01000105	540630	541844	+	KMPG01628	YLF2_YEAST;63.96;0.0
AKFM01000105	542909	543262	-	KMPG01629	RS20_YEAST;87.76;2e-56
AKFM01000105	543860	545134	+	KMPG01630	URC4_LACKL;54.98;6e-161
AKFM01000105	545503	547008	-	KMPG01631	PTM1_YEAS7;54.62;0.0
AKFM01000105	547388	548155	+	KMPG01632	NFU1_YEAST;60.78;6e-104
AKFM01000105	548269	548586	-	KMPG01633	PHS_YEAST;40.00;3e-18
AKFM01000105	548890	550407	+	KMPG01634	APM2_YEAST;39.41;2e-95
AKFM01000105	550471	551946	-	KMPG01635	NoCloseHomologs
AKFM01000105	552272	553549	+	KMPG01636	OPI1_YEAST;59.70;1e-13
AKFM01000105	553784	554476	-	KMPG01637	VPS24_YEAST;62.07;7e-80
AKFM01000105	555398	559231	+	KMPG01638	CLU_KLULA;75.46;0.0
AKFM01000105	559741	562017	-	KMPG01639	NIT2_NEUCR;81.63;7e-20
AKFM01000105	563399	564088	-	KMPG01640	FCF2_YEAST;54.01;1e-58
AKFM01000105	564623	565201	+	KMPG01641	IES3_YEAST;41.35;8e-17
AKFM01000105	565645	567144	+	KMPG01642	SYFA_YEAST;74.55;0.0
AKFM01000105	567235	569223	-	KMPG01643	OSW2_YEAST;39.63;5e-77
AKFM01000105	569634	571205	-	KMPG01644	HOT1_ASHGO;27.13;2e-04
AKFM01000105	572356	574587	-	KMPG01645	BUD27_YEAST;31.85;6e-42
AKFM01000105	575668	580694	+	KMPG01646	EPL1_KLULA;72.78;0.0
AKFM01000105	581509	582753	-	KMPG01647	STE2_LACKL;48.63;2e-109
AKFM01000105	583500	584045	-	KMPG01648	TIM18_YEAST;49.62;4e-33
AKFM01000105	585162	585590	+	KMPG01649	MUM3_YEAST;29.25;8e-08
AKFM01000105	585822	586991	-	KMPG01650	RNA1_YEAST;60.06;1e-135
AKFM01000105	587451	587903	-	KMPG01651	MBF1_KLULA;94.00;6e-87
AKFM01000105	588276	588680	+	KMPG01652	TAF9_YEAST;76.19;7e-62
AKFM01000105	588980	591031	+	KMPG01653	BUD7_YEAST;44.43;1e-155
AKFM01000105	591675	593039	+	KMPG01654	DFG5_YEAST;68.98;0.0
AKFM01000105	593577	594863	+	KMPG01655	RAX1_YEAST;42.20;7e-104
AKFM01000105	595919	597148	+	KMPG01656	CARA_KLULA;84.84;0.0
AKFM01000105	597703	601290	+	KMPG01657	BTB1_SCHPO;22.22;4e-06
AKFM01000105	601772	604999	+	KMPG01658	ISW2_YEAST;66.96;0.0
AKFM01000105	605039	606433	-	KMPG01659	RNT1_YEAST;51.08;7e-139
AKFM01000105	606825	608555	-	KMPG01660	RIB2_YEAST;69.50;0.0
AKFM01000105	608792	609949	-	KMPG01661	INP54_YEAST;33.33;2e-52
AKFM01000105	610331	612898	-	KMPG01662	GPR1_YEAST;58.16;1e-88
AKFM01000105	613618	614709	-	KMPG01663	MET22_YEAST;65.01;4e-165
AKFM01000105	615037	616212	-	KMPG01664	MTU1_YEAST;60.00;3e-175
AKFM01000105	616975	619920	+	KMPG01665	DBP10_KLULA;85.25;0.0
AKFM01000105	620226	621803	+	KMPG01666	PRP9_YEAST;37.80;4e-84
AKFM01000105	622072	623415	+	KMPG01667	CDS1_YEAST;69.61;0.0
AKFM01000105	623962	625632	+	KMPG01668	YPK3_YEAST;64.85;0.0
AKFM01000105	625736	626260	-	KMPG01669	NoCloseHomologs
AKFM01000105	627122	629227	+	KMPG01670	MNN2_YEAST;35.57;5e-89
AKFM01000105	630045	631187	+	KMPG01671	ETR1_KLULA;81.15;0.0
AKFM01000105	633675	634445	+	KMPG01672	NoCloseHomologs
AKFM01000105	635032	636147	-	KMPG01673	YNN4_YEAST;55.38;5e-145
AKFM01000105	636572	637117	-	KMPG01674	FYV6_KLULA;52.44;9e-49
AKFM01000105	637689	639449	-	KMPG01675	NDT80_YEAST;50.58;7e-92
AKFM01000105	640110	643283	+	KMPG01676	KRE33_YEAST;82.04;0.0
AKFM01000105	643612	644070	+	KMPG01677	TOM22_YEAST;69.32;2e-20
AKFM01000105	644336	645523	-	KMPG01678	CPT1_YEAST;57.22;1e-144
AKFM01000105	645902	646585	-	KMPG01679	YHS2_YEAST;64.94;3e-91
AKFM01000105	646914	647630	+	KMPG01680	NRK1_YEAST;57.87;3e-92
AKFM01000105	647949	649253	+	KMPG01681	TEP1_YEAST;35.59;2e-79
AKFM01000105	649419	649976	-	KMPG01682	LSM12_YEAST;52.66;1e-61
AKFM01000105	650409	653228	+	KMPG01683	FAR11_YEAST;47.31;0.0
AKFM01000105	653476	656001	+	KMPG01684	SPC98_YEAST;35.29;1e-155
AKFM01000105	656079	658046	-	KMPG01685	ESBP6_YEAST;52.51;0.0
AKFM01000105	659025	660500	+	KMPG01686	NAF1_YEAS7;64.74;3e-51
AKFM01000105	660614	663445	-	KMPG01687	MSH1_YEAST;52.83;0.0
AKFM01000105	663643	666606	-	KMPG01688	SET1_KLULA;64.33;0.0
AKFM01000105	666866	668152	+	KMPG01689	ORC6_YEAST;38.51;8e-84
AKFM01000105	668404	671343	+	KMPG01690	NM111_KLULA;85.09;0.0
AKFM01000105	671571	671858	-	KMPG01691	YNM2_YEAST;64.29;2e-24
AKFM01000105	672651	674492	-	KMPG01692	TOM70_YEAST;60.81;0.0
AKFM01000105	675092	675499	-	KMPG01693	COX23_KLULA;83.50;2e-61
AKFM01000105	675902	677176	+	KMPG01694	CTU2_KLULA;65.18;3e-180
AKFM01000105	677335	679848	-	KMPG01695	DCP2_ASHGO;62.54;2e-127
AKFM01000105	680582	681550	-	KMPG01696	RTM1_YEASX;42.67;1e-61
AKFM01000105	684382	686049	+	KMPG01697	MASY_YEAS7;79.78;0.0
AKFM01000105	686849	688486	+	KMPG01698	DMA2_YEAS7;65.58;5e-133
AKFM01000105	688812	690785	-	KMPG01699	YNL5_YEAS7;52.16;0.0
AKFM01000105	691317	693209	-	KMPG01700	BZZ1_YEAST;52.25;2e-146
AKFM01000105	693497	694309	+	KMPG01701	TRS33_YEAST;45.85;6e-64
AKFM01000105	695930	698419	-	KMPG01702	AZF1_YEAST;70.34;6e-110
AKFM01000105	699375	699758	+	KMPG01703	RPAC2_YEAST;70.73;2e-56
AKFM01000105	700300	703114	+	KMPG01704	DBP2_KLULA;91.65;0.0
AKFM01000105	703304	705499	-	KMPG01705	CEX1_YEAST;38.27;3e-105
AKFM01000105	705945	706313	-	KMPG01706	CYB5_YEAST;59.04;3e-30
AKFM01000105	706908	707615	-	KMPG01707	NOP15_YEAST;60.00;5e-64
AKFM01000105	708040	708696	-	KMPG01708	YO111_YEAST;50.70;1e-66
AKFM01000105	708890	710131	-	KMPG01709	TFC7_YEAST;51.19;4e-124
AKFM01000105	710446	711120	+	KMPG01710	AF9_KLULA;82.27;4e-135
AKFM01000105	711989	715309	-	KMPG01711	INP53_YEAST;65.53;0.0
AKFM01000105	716008	717837	-	KMPG01712	LEU1_YEAST;79.01;0.0
AKFM01000105	718834	720306	+	KMPG01713	MEK1_YEAST;55.24;2e-165
AKFM01000105	720749	722614	+	KMPG01714	NoCloseHomologs
AKFM01000105	722676	725629	-	KMPG01715	CIN1_YEAST;30.56;8e-34
AKFM01000105	725959	727263	-	KMPG01716	YHKC_SCHPO;26.60;7e-43
AKFM01000105	728838	730559	+	KMPG01717	PUT4_YEAST;66.42;0.0
AKFM01000105	731802	733307	+	KMPG01718	KPYK_KLULA;94.20;0.0
AKFM01000105	733647	736100	-	KMPG01719	REV1_YEAST;36.66;0.0
AKFM01000105	738360	739283	+	KMPG01720	TYE7_YEAST;60.66;3e-39
AKFM01000105	739828	741273	-	KMPG01721	NoCloseHomologs
AKFM01000105	742520	743464	+	KMPG01722	YO342_YEAST;31.69;2e-30
AKFM01000105	743807	744916	-	KMPG01723	RBG1_YEAST;95.12;0.0
AKFM01000105	745546	748518	+	KMPG01724	IF2P_YEAST;87.52;0.0
AKFM01000105	748697	753679	-	KMPG01725	RPA1_YEAST;79.87;0.0
AKFM01000105	754218	755840	-	KMPG01726	VCX1_YEAST;26.40;1e-24
AKFM01000105	756928	759936	+	KMPG01727	IOC3_YEAST;38.90;2e-136
AKFM01000105	761486	761923	-	KMPG01728	HIUH_SCHPO;37.59;4e-27
AKFM01000105	762201	763451	+	KMPG01729	STN1_YEAST;28.79;5e-14
AKFM01000105	763817	764989	+	KMPG01730	RRP8_YEAST;87.11;3e-159
AKFM01000105	765144	765731	-	KMPG01731	TVP23_KLULA;85.64;4e-125
AKFM01000105	766276	768306	-	KMPG01732	YEY8_YEAST;43.18;3e-11
AKFM01000105	769060	770724	-	KMPG01733	DUR3_YEAST;25.93;7e-06
AKFM01000105	772242	773246	-	KMPG01734	NCB1_YEAST;78.41;2e-41
AKFM01000105	773478	774281	-	KMPG01735	RRP1_YEAST;51.92;1e-83
AKFM01000105	774544	775374	-	KMPG01736	RSR1_YEAST;88.77;6e-104
AKFM01000105	776048	776662	+	KMPG01737	AIMP1_CRIGR;29.22;5e-15
AKFM01000105	777164	777793	+	KMPG01738	FAR3_YEAST;35.68;5e-32
AKFM01000105	777824	780025	-	KMPG01739	STB2_YEAST;38.24;3e-134
AKFM01000105	780429	783041	+	KMPG01740	STV1_YEAST;62.39;0.0
AKFM01000105	783141	785792	-	KMPG01741	LHS1_YEAST;36.71;1e-164
AKFM01000105	786275	787876	+	KMPG01742	MUD2_YEAST;27.41;3e-21
AKFM01000105	787941	788381	-	KMPG01743	BUB2_YEAST;72.66;8e-66
AKFM01000105	790375	792252	+	KMPG01744	FET3_KLULA;80.60;0.0
AKFM01000105	792695	794181	+	KMPG01745	YKH5_YEAST;54.26;5e-121
AKFM01000105	794489	795664	-	KMPG01746	YKH7_YEAST;60.22;8e-157
AKFM01000105	796331	797260	-	KMPG01747	SAM37_YEAST;36.86;3e-49
AKFM01000105	797780	799810	+	KMPG01748	RNA14_KLULA;74.74;0.0
AKFM01000105	799921	801255	-	KMPG01749	ARGJ_KLULA;86.26;0.0
AKFM01000105	802016	803857	-	KMPG01750	STL1_YEAST;72.39;0.0
AKFM01000105	805031	807226	-	KMPG01751	DHR2_YEAST;61.08;0.0
AKFM01000105	808004	809479	+	KMPG01752	AEP1_KLULA;49.09;6e-149
AKFM01000105	809816	811219	+	KMPG01753	KAR5_KLULA;42.39;2e-131
AKFM01000105	811492	812664	-	KMPG01754	JLP1_YEAST;71.70;0.0
AKFM01000105	813250	814425	-	KMPG01755	VATC_YEAST;66.84;0.0
AKFM01000105	814965	816593	-	KMPG01756	EF1G2_YEAST;62.59;3e-170
AKFM01000105	817851	819185	+	KMPG01757	RRP14_YEAST;55.66;3e-87
AKFM01000105	819619	822159	+	KMPG01758	SOV1_YEAST;27.55;1e-62
AKFM01000105	822256	822897	-	KMPG01759	UBX4_YEAST;31.98;1e-15
AKFM01000105	823184	824611	+	KMPG01760	AVO2_YEAST;51.20;3e-57
AKFM01000105	825348	826364	-	KMPG01761	MDHM_YEAST;79.10;0.0
AKFM01000105	827311	827703	-	KMPG01762	SRX1_YEAST;51.15;8e-36
AKFM01000105	828031	829362	-	KMPG01763	GPA1_KLULA;78.62;0.0
AKFM01000105	830176	830979	+	KMPG01764	CYT2_YEAST;60.17;2e-91
AKFM01000105	831196	831465	-	KMPG01765	TIM10_KLULA;94.38;4e-57
AKFM01000105	831882	833486	-	KMPG01766	CAB3_YEAST;51.94;2e-96
AKFM01000105	833805	834440	-	KMPG01767	NoCloseHomologs
AKFM01000105	834803	835876	+	KMPG01768	CCE1_YEAST;30.20;3e-23
AKFM01000105	835935	836612	-	KMPG01769	YMY0_YEAST;55.31;6e-83
AKFM01000105	836940	837449	+	KMPG01770	SEC11_KLULA;88.96;4e-80
AKFM01000105	837534	839246	-	KMPG01771	PRP40_YEAST;40.30;7e-124
AKFM01000105	839846	840361	+	KMPG01772	ARPC4_YEAST;87.72;7e-107
AKFM01000105	841308	844826	+	KMPG01773	DAL81_YEAST;69.79;0.0
AKFM01000105	844965	845654	-	KMPG01774	YIU4_YEAST;28.69;5e-11
AKFM01000105	846187	851253	+	KMPG01775	URB1_YEAST;41.43;0.0
AKFM01000105	851366	853945	-	KMPG01776	PUT3_YEAST;57.70;0.0
AKFM01000105	855029	855553	+	KMPG01777	ATP7_KLULA;95.40;4e-119
AKFM01000105	856010	859630	+	KMPG01778	HCS1_YEAST;52.74;0.0
AKFM01000105	859868	860698	+	KMPG01779	NoCloseHomologs
AKFM01000105	860760	861830	-	KMPG01780	PVH1_YEAST;67.62;5e-178
AKFM01000105	862177	863124	-	KMPG01781	FNTA_YEAST;51.09;4e-96
AKFM01000105	863807	868444	+	KMPG01782	MGA2_YEAST;49.86;5e-82
AKFM01000105	869274	870284	+	KMPG01783	EOS1_YEAST;44.86;7e-76
AKFM01000105	870937	879192	+	KMPG01784	IRA2_YEAST;39.57;0.0
AKFM01000105	879220	879648	+	KMPG01785	IRA1_YEAST;31.16;3e-16
AKFM01000105	879959	880828	-	KMPG01786	REXO4_KLULA;70.89;3e-140
AKFM01000105	881456	884734	+	KMPG01787	AVO1_YEAST;43.42;5e-144
AKFM01000105	884882	886360	-	KMPG01788	YBY9_YEAST;59.24;0.0
AKFM01000105	887037	887246	+	KMPG01789	ATP19_YEAST;51.61;2e-05
AKFM01000105	887555	888445	-	KMPG01790	BRX1_YEAST;81.36;3e-156
AKFM01000105	889073	891436	+	KMPG01791	NAA25_YEAST;35.20;5e-126
AKFM01000105	892234	894087	+	KMPG01792	MNN2_YEAST;56.51;0.0
AKFM01000105	894528	895214	+	KMPG01793	GLRX7_YEAST;52.54;3e-35
AKFM01000105	895429	895929	+	KMPG01794	APC11_YEAST;42.24;2e-36
AKFM01000105	896531	897394	+	KMPG01795	IPYR_KLULA;95.82;0.0
AKFM01000105	897462	898109	-	KMPG01796	TRPF_KLULA;58.69;1e-76
AKFM01000105	898326	898736	-	KMPG01797	H3_ZYGBA;100.00;2e-92
AKFM01000105	899602	899913	+	KMPG01798	H4_CANGA;97.56;6e-50
AKFM01000105	900837	904586	+	KMPG01799	SOK1_YEAST;60.90;0.0
AKFM01000105	905297	907417	+	KMPG01800	DSF2_YEAST;55.25;4e-55
AKFM01000105	907754	909278	+	KMPG01801	MAF1_ASHGO;55.48;9e-146
AKFM01000105	909602	911023	-	KMPG01802	RAD57_YEAST;45.40;3e-119
AKFM01000105	911540	913036	-	KMPG01803	UGA2_YEAST;71.78;0.0
AKFM01000105	913458	913973	-	KMPG01804	NoCloseHomologs
AKFM01000105	914469	914999	-	KMPG01805	RCR2_YEAST;50.00;3e-20
AKFM01000105	915597	916256	-	KMPG01806	RCR2_YEAST;50.00;9e-23
AKFM01000105	917158	924648	+	KMPG01807	UTP20_YEAST;50.20;0.0
AKFM01000105	924890	925690	-	KMPG01808	NHP10_YEAST;55.33;6e-47
AKFM01000105	926156	927523	+	KMPG01809	RMD1_YEAST;79.74;0.0
AKFM01000105	927844	928236	-	KMPG01810	H2A_KLULA;99.07;6e-59
AKFM01000105	929211	929609	+	KMPG01811	H2B2_KLULA;98.10;4e-69
AKFM01000105	931809	932930	-	KMPG01812	NoCloseHomologs
AKFM01000105	933341	935602	-	KMPG01813	TREA_KLULA;84.59;0.0
AKFM01000105	937009	937617	+	KMPG01814	YRB1_YEAST;71.07;2e-91
AKFM01000105	938005	938835	-	KMPG01815	RER2_YEAST;59.62;2e-106
AKFM01000105	939535	940968	+	KMPG01816	COQ1_YEAST;76.10;0.0
AKFM01000105	942771	944888	-	KMPG01817	STE12_KLULA;68.18;0.0
AKFM01000105	946477	947481	-	KMPG01818	SAM35_YEAST;36.78;5e-45
AKFM01000105	947727	949727	-	KMPG01819	IRC3_YEAST;49.10;0.0
AKFM01000105	951017	953707	+	KMPG01820	KSP1_YEAST;41.00;0.0
AKFM01000105	953964	955193	-	KMPG01821	GPI8_YEAST;84.73;5e-177
AKFM01000105	955502	957067	-	KMPG01822	UBX5_YEAST;52.78;7e-156
AKFM01000105	957358	957915	-	KMPG01823	LRP1_YEAST;54.30;7e-26
AKFM01000105	958594	959034	+	KMPG01824	NoCloseHomologs
AKFM01000105	959479	960963	+	KMPG01825	PEX3_KLULA;74.10;0.0
AKFM01000105	961242	961787	+	KMPG01826	SKP1_YEAST;75.92;6e-88
AKFM01000105	962160	966341	+	KMPG01827	YSP2_YEAST;42.51;0.0
AKFM01000105	966688	969198	-	KMPG01828	HSP78_YEAST;81.15;0.0
AKFM01000105	969826	971604	-	KMPG01829	YAP4_YEAST;60.76;6e-06
AKFM01000105	974428	975033	+	KMPG01830	DFG16_YEAST;46.00;6e-24
AKFM01000105	975749	976258	-	KMPG01831	NoCloseHomologs
AKFM01000105	977612	978427	+	KMPG01832	YFAS1_KLULA;64.98;3e-108
AKFM01000105	979547	982546	-	KMPG01833	HMS1_YEAST;52.08;8e-22
AKFM01000105	983748	985664	-	KMPG01834	EXO1_YEAST;61.79;6e-162
AKFM01000105	986203	988458	-	KMPG01835	AKR1_KLULA;70.74;0.0
AKFM01000105	988800	990821	-	KMPG01836	SHE4_YEAST;39.02;2e-111
AKFM01000105	991069	991974	+	KMPG01837	PEX10_YEAST;45.14;1e-89
AKFM01000105	992062	994002	-	KMPG01838	YD266_YEAST;41.68;9e-128
AKFM01000105	994266	994835	+	KMPG01839	GEP4_YEAST;53.30;1e-70
AKFM01000105	995385	996689	+	KMPG01840	PCY1_YEAST;73.36;1e-156
AKFM01000105	996946	997389	+	KMPG01841	YCH1_YEAST;56.08;8e-58
AKFM01000105	997426	997917	-	KMPG01842	ESS1_YEAST;70.37;3e-80
AKFM01000105	999033	1001879	+	KMPG01843	C1TC_YEAST;65.34;0.0
AKFM01000105	1001945	1002970	-	KMPG01844	PTE1_YEAST;47.92;2e-95
AKFM01000105	1003388	1004215	+	KMPG01845	TDA10_YEAST;45.09;8e-74
AKFM01000105	1005152	1005442	+	KMPG01846	LSM8_YEAST;32.69;1e-07
AKFM01000105	1005485	1006108	-	KMPG01847	MTNB_KLULA;68.45;3e-96
AKFM01000105	1006338	1006619	+	KMPG01848	MVB12_YEAST;37.78;1e-04
AKFM01000105	1006690	1007466	-	KMPG01849	ETFB_YEAST;68.09;1e-109
AKFM01000105	1007831	1008757	+	KMPG01850	SERB_YEAST;55.81;6e-106
AKFM01000105	1008921	1009235	-	KMPG01851	TRX2_YEAST;71.43;1e-47
AKFM01000105	1009920	1012607	+	KMPG01852	STU2_YEAST;37.37;6e-110
AKFM01000105	1013712	1015406	+	KMPG01853	PDC1_KLUMA;100.00;0.0
AKFM01000105	1015757	1017484	-	KMPG01854	DIP5_YEAST;65.55;0.0
AKFM01000105	1020025	1021840	+	KMPG01855	JEN1_YEAST;66.93;0.0
AKFM01000105	1022258	1023487	-	KMPG01856	YG4I_YEAST;85.37;0.0
AKFM01000105	1023861	1025324	+	KMPG01857	ZPR1_YEAST;72.99;0.0
AKFM01000105	1025480	1027648	-	KMPG01858	FRE8_YEAST;46.61;0.0
AKFM01000105	1028975	1030473	+	KMPG01859	RSSA_KLULA;99.03;9e-149
AKFM01000105	1031070	1031396	+	KMPG01860	RT27_YEAST;73.68;2e-46
AKFM01000105	1031486	1033345	-	KMPG01861	GPI1_YEAST;36.94;8e-111
AKFM01000105	1033737	1039724	+	KMPG01862	CCH1_YEAST;48.99;0.0
AKFM01000105	1040258	1043521	+	KMPG01863	XPO1_YEAST;77.03;0.0
AKFM01000105	1044063	1044884	-	KMPG01864	RM09_YEAST;67.90;2e-108
AKFM01000105	1045263	1045907	-	KMPG01865	RM06_YEAST;63.08;3e-98
AKFM01000105	1046492	1047043	+	KMPG01866	IMP3_YEAST;86.74;3e-116
AKFM01000105	1047315	1049429	-	KMPG01867	SKG6_YEAST;41.41;4e-27
AKFM01000105	1050658	1051485	+	KMPG01868	PET54_SACBA;31.11;4e-24
AKFM01000105	1051541	1052593	-	KMPG01869	HSV2_KLULA;70.11;0.0
AKFM01000105	1053601	1055364	+	KMPG01870	AMA1_YEAST;37.58;1e-109
AKFM01000105	1055749	1057401	+	KMPG01871	PEX28_YEAST;33.39;4e-102
AKFM01000105	1057517	1059130	-	KMPG01872	MTC6_KLULA;61.21;0.0
AKFM01000105	1059263	1060792	+	KMPG01873	ALG10_KLULA;79.72;0.0
AKFM01000105	1061103	1062812	-	KMPG01874	SMI1_KLULA;83.76;0.0
AKFM01000105	1063863	1064141	+	KMPG01875	BNS1_YEAST;63.41;5e-11
AKFM01000105	1064518	1065441	-	KMPG01876	PHB2_YEAST;78.62;6e-155
AKFM01000105	1066028	1066723	+	KMPG01877	PSD10_YEAST;50.00;3e-74
AKFM01000105	1066808	1070221	-	KMPG01878	PHO81_YEAST;43.60;0.0
AKFM01000105	1071308	1071865	-	KMPG01879	NoCloseHomologs
AKFM01000105	1072435	1075119	+	KMPG01880	RT107_YEAST;30.21;3e-66
AKFM01000105	1075198	1075890	-	KMPG01881	MOS2_YEAST;40.95;2e-61
AKFM01000105	1076299	1076571	-	KMPG01882	NoCloseHomologs
AKFM01000105	1077562	1079916	-	KMPG01883	YG51_YEAST;33.12;5e-65
AKFM01000105	1082244	1085126	-	KMPG01884	KEL1_YEAST;70.40;0.0
AKFM01000105	1085550	1086884	+	KMPG01885	TDA11_KLULA;54.12;1e-39
AKFM01000105	1087009	1087980	-	KMPG01886	PEX21_KLULA;75.00;5e-33
AKFM01000105	1089903	1090943	+	KMPG01887	MRS4_YEAST;65.08;5e-151
AKFM01000105	1091165	1092070	-	KMPG01888	TM184_YEAST;44.48;6e-75
AKFM01000105	1092695	1094767	+	KMPG01889	YJN2_YEAST;31.11;6e-101
AKFM01000105	1094878	1095912	-	KMPG01890	AIM23_KLULA;62.89;4e-132
AKFM01000105	1096702	1103388	-	KMPG01891	PYR1_YEAST;81.25;0.0
AKFM01000105	1105457	1108555	-	KMPG01892	TRK1_YEAST;54.93;0.0
AKFM01000105	1109337	1111778	-	KMPG01893	PBS2_YEAST;71.54;0.0
AKFM01000105	1113764	1115866	+	KMPG01894	PNAA_PRUDU;27.54;4e-30
AKFM01000105	1115895	1117613	-	KMPG01895	SPT10_YEAST;48.60;2e-168
AKFM01000105	1118069	1118971	+	KMPG01896	NIT2_YEAST;62.25;6e-136
AKFM01000105	1119010	1120236	-	KMPG01897	TRM61_KLULA;78.47;0.0
AKFM01000105	1120578	1122215	-	KMPG01898	NoCloseHomologs
AKFM01000105	1124126	1125523	+	KMPG01899	ACD11_PONAB;27.73;2e-40
AKFM01000105	1126063	1126599	-	KMPG01900	LSM1_YEAST;68.57;2e-77
AKFM01000105	1127296	1127691	+	KMPG01901	FMP46_KLULA;69.77;1e-61
AKFM01000105	1127785	1128981	-	KMPG01902	MTC1_YEAST;41.49;3e-63
AKFM01000105	1129765	1130250	+	KMPG01903	ALB1_KLULA;83.85;2e-84
AKFM01000105	1130436	1131407	-	KMPG01904	RPE_CANGA;70.83;2e-123
AKFM01000105	1131855	1133114	+	KMPG01905	NAP1_YEAST;51.61;3e-108
AKFM01000105	1134279	1135169	+	KMPG01906	PET10_YEAST;32.95;6e-32
AKFM01000105	1135801	1137513	+	KMPG01907	CBPS_YEAST;39.51;7e-128
AKFM01000105	1138223	1139110	+	KMPG01908	PHO86_YEAST;48.98;7e-87
AKFM01000105	1139736	1140551	+	KMPG01909	SHB17_YEAST;73.06;2e-145
AKFM01000105	1141470	1142642	-	KMPG01910	UTH1_YEAS6;73.36;1e-130
AKFM01000105	1145014	1146099	+	KMPG01911	NoCloseHomologs
AKFM01000105	1146555	1147472	+	KMPG01912	ASF1_KLULA;100.00;2e-108
AKFM01000105	1148450	1150489	+	KMPG01913	TIP20_YEAST;30.63;7e-87
AKFM01000105	1150496	1152544	-	KMPG01914	ROG1_YEAST;47.79;0.0
AKFM01000105	1152744	1154003	-	KMPG01915	RF1M_KLULA;85.18;0.0
AKFM01000105	1154248	1155180	+	KMPG01916	KIN28_YEAST;78.11;0.0
AKFM01000105	1155226	1156428	-	KMPG01917	LHGO_ECOLI;24.15;1e-21
AKFM01000105	1156788	1157828	+	KMPG01918	MSS2_YEAST;40.81;1e-79
AKFM01000105	1157943	1158449	-	KMPG01919	GPI10_KLULA;67.07;2e-82
AKFM01000105	1160012	1162687	+	KMPG01920	HUL5_YEAST;42.47;1e-139
AKFM01000105	1165792	1169464	+	KMPG01921	FLO9_YEAST;27.47;1e-15
AKFM01000106	2195	3610	+	KMPG01922	PPAB_YEAST;55.30;4e-177
AKFM01000106	4390	5094	+	KMPG01923	GST1_YEAST;62.82;2e-85
AKFM01000106	5540	5962	-	KMPG01924	PEX22_KLULA;39.10;3e-29
AKFM01000106	6165	7286	+	KMPG01925	RAD17_ASHGO;51.88;7e-119
AKFM01000106	7486	7890	-	KMPG01926	RS12_YEAST;81.45;4e-55
AKFM01000106	8463	10844	-	KMPG01927	GPB1_YEAST;32.85;9e-83
AKFM01000106	11351	13024	-	KMPG01928	NDD1_YEAST;39.76;7e-36
AKFM01000106	14765	17575	+	KMPG01929	NUD1_YEAST;31.21;4e-21
AKFM01000106	18650	20215	+	KMPG01930	ALDH4_YEAST;77.91;0.0
AKFM01000106	20662	22542	-	KMPG01931	CALX_SCHPO;41.49;3e-91
AKFM01000106	22904	23512	-	KMPG01932	ECM1_YEAST;43.72;5e-27
AKFM01000106	23913	25067	-	KMPG01933	BDH1_YEAST;63.09;2e-164
AKFM01000106	26009	27157	-	KMPG01934	BDH2_YEAST;59.79;4e-152
AKFM01000106	27983	29803	-	KMPG01935	NoCloseHomologs
AKFM01000106	30442	31827	-	KMPG01936	DHE5_YEAST;75.60;0.0
AKFM01000106	34681	35583	+	KMPG01937	FRE2_YEAST;29.24;3e-41
AKFM01000106	36473	37621	+	KMPG01938	YNN4_YEAST;30.20;2e-19
AKFM01000106	38773	42885	+	KMPG01939	GDE1_ASHGO;56.81;0.0
AKFM01000106	43272	43676	-	KMPG01940	NoCloseHomologs
AKFM01000106	44955	45929	-	KMPG01941	ARGI_ASHGO;69.52;7e-164
AKFM01000106	47117	48310	+	KMPG01942	PEX25_YEAST;36.83;2e-62
AKFM01000106	48674	49375	-	KMPG01943	TOA1_YEAST;39.73;2e-40
AKFM01000106	50141	52054	+	KMPG01944	SLK19_YEAST;36.65;9e-32
AKFM01000106	52614	53789	+	KMPG01945	YP113_YEAST;49.37;1e-136
AKFM01000106	54390	57620	+	KMPG01946	BEM3_ASHGO;52.97;0.0
AKFM01000106	57936	59054	-	KMPG01947	LIPA_KLULA;91.94;0.0
AKFM01000106	62904	64568	+	KMPG01948	HGT1_KLULA;77.62;0.0
AKFM01000106	65516	67681	-	KMPG01949	HOS3_YEAST;58.94;0.0
AKFM01000106	68521	69804	+	KMPG01950	MCA1_KLULA;86.04;0.0
AKFM01000106	70161	71540	-	KMPG01951	BFR1_YEAST;52.49;2e-115
AKFM01000106	72360	73196	+	KMPG01952	IDI1_YEAST;69.57;2e-144
AKFM01000106	73648	74847	-	KMPG01953	MRM1_YEAST;44.50;3e-114
AKFM01000106	75190	75855	+	KMPG01954	HIS7_KLUMA;96.83;2e-154
AKFM01000106	76068	77129	-	KMPG01955	YHS3_LACK1;45.77;2e-94
AKFM01000106	77735	79480	-	KMPG01956	AGP1_YEAST;45.39;9e-166
AKFM01000106	80404	82284	+	KMPG01957	DED1_KLULA;94.87;0.0
AKFM01000106	83315	84805	-	KMPG01958	TFB2_KLULA;89.74;0.0
AKFM01000106	85356	88784	+	KMPG01959	RPC2_YEAST;87.31;0.0
AKFM01000106	88922	89578	-	KMPG01960	MEI5_YEAST;35.16;4e-26
AKFM01000106	89839	91968	-	KMPG01961	NOC2_YEAST;64.66;0.0
AKFM01000106	92306	93973	+	KMPG01962	GEP3_KLULA;69.47;0.0
AKFM01000106	94273	95673	+	KMPG01963	VPS30_YEAST;36.07;3e-71
AKFM01000106	96105	98669	+	KMPG01964	RIR1_YEAST;56.49;0.0
AKFM01000106	98858	100654	-	KMPG01965	THI72_YEAST;41.52;5e-130
AKFM01000106	101482	102975	+	KMPG01966	GLYM_KLULA;90.16;0.0
AKFM01000106	103076	103708	-	KMPG01967	VPS21_YEAST;41.10;2e-42
AKFM01000106	104093	108457	+	KMPG01968	RIF1_YEAST;25.69;5e-65
AKFM01000106	108516	110081	-	KMPG01969	CHK1_YEAST;51.04;0.0
AKFM01000106	110414	111646	+	KMPG01970	UBX7_YEAST;34.70;6e-70
AKFM01000106	111831	113174	-	KMPG01971	YJE9_YEAST;27.61;7e-39
AKFM01000106	113440	114852	+	KMPG01972	HSM3_KLULA;63.83;0.0
AKFM01000106	114911	118120	-	KMPG01973	MTR4_YEAST;80.58;0.0
AKFM01000106	118939	121134	-	KMPG01974	IRC8_YEAST;25.42;5e-19
AKFM01000106	122264	123142	+	KMPG01975	RTK1_YEAST;30.69;7e-30
AKFM01000106	124317	125717	-	KMPG01976	TIM54_KLULA;58.87;2e-180
AKFM01000106	126383	128440	+	KMPG01977	ZAP1_YEAST;45.70;4e-73
AKFM01000106	128621	129121	-	KMPG01978	ABF2_YEAST;37.04;4e-25
AKFM01000106	129989	131434	+	KMPG01979	IKS1_YEAST;43.09;1e-84
AKFM01000106	131617	132336	+	KMPG01980	BIT61_YEAST;38.46;2e-41
AKFM01000106	132368	133399	-	KMPG01981	BTN1_KLULA;79.59;0.0
AKFM01000106	133897	134682	+	KMPG01982	NoCloseHomologs
AKFM01000106	136101	137714	+	KMPG01983	FLO5_YEAST;46.00;0.003
AKFM01000106	138305	139609	-	KMPG01984	BNA3_YEAST;72.94;0.0
AKFM01000106	140551	140949	+	KMPG01985	FMP21_YEAST;70.00;2e-51
AKFM01000106	141029	143089	-	KMPG01986	NUP82_YEAST;28.30;3e-58
AKFM01000106	143368	143664	-	KMPG01987	RM37_YEAST;50.98;6e-27
AKFM01000106	143826	146195	-	KMPG01988	GPI7_KLULA;73.17;0.0
AKFM01000106	146627	147811	-	KMPG01989	REI1_YEAST;60.63;1e-91
AKFM01000106	148204	149148	-	KMPG01990	TSC10_KLULA;75.79;9e-177
AKFM01000106	149489	149755	-	KMPG01991	COA3_KLULA;86.36;3e-24
AKFM01000106	151632	153257	+	KMPG01992	NoCloseHomologs
AKFM01000106	154612	155331	+	KMPG01993	RM08_YEAST;46.19;2e-53
AKFM01000106	155648	156715	+	KMPG01994	CYSK_EMENI;61.00;3e-140
AKFM01000106	156913	159237	-	KMPG01995	PPS1_YEAST;34.70;1e-121
AKFM01000106	160116	160610	+	KMPG01996	DPB3_KLULA;89.29;2e-57
AKFM01000106	160940	161644	+	KMPG01997	MPM1_YEAST;36.09;5e-27
AKFM01000106	162254	164005	+	KMPG01998	CBPS_YEAST;42.47;2e-147
[truncated: 2,841 more rows]
