# Supplementary material for: Functional elucidation of the non-coding RNAs of Kluyveromyces marxianus in the exponential growth phase
Source: BMC Genomics. 2016 Feb 29;17:154. doi: 10.1186/s12864-016-2474-z (PMC4770515; doi:10.1186/s12864-016-2474-z)
Supplement: Additional file 3: Table S3. — Identification of RNA genes using Rfam data. (XLSX 23 kb) [file 12864_2016_2474_MOESM3_ESM.xlsx]

## Sheet: Sheet1
Table S3. Identification of RNA genes using Rfam data
Contig_ID	start	end	strand	geneID	RfamMatchInformation(description;RfamID;e-value)
AKFM01000005	1024	1095	-	KMRG00098	tRNA;RF00005;7.6e-12
AKFM01000009	132	217	-	KMRG00138	tRNA;RF00005;1.3e-10
AKFM01000009	360	432	-	KMRG00072	tRNA;RF00005;1.6e-12
AKFM01000009	576	648	-	KMRG00065	tRNA;RF00005;1.3e-12
AKFM01000009	676	747	-	KMRG00005	tRNA;RF00005;9e-16
AKFM01000009	927	1011	-	KMRG00187	tRNA;RF00005;1.4e-08
AKFM01000010	219	291	-	KMRG00024	tRNA;RF00005;1.3e-13
AKFM01000010	408	478	-	KMRG00179	tRNA;RF00005;2.3e-09
AKFM01000010	535	615	-	KMRG00195	tRNA;RF00005;6e-07
AKFM01000010	780	851	-	KMRG00184	tRNA;RF00005;7.4e-09
AKFM01000013	236	308	+	KMRG00145	tRNA;RF00005;3.8e-10
AKFM01000024	58	409	-	KMRG00208	SSU_rRNA_bacteria;RF00177;5.3e-22
AKFM01000031	1552	1624	-	KMRG00202	Intron_gpII;RF00029;7.5e-10
AKFM01000038	189	259	-	KMRG00006	tRNA;RF00005;6.1e-15
AKFM01000044	1942	2013	-	KMRG00178	tRNA;RF00005;2.3e-09
AKFM01000044	2017	2089	-	KMRG00061	tRNA;RF00005;1e-12
AKFM01000047	79	150	-	KMRG00042	tRNA;RF00005;3.3e-13
AKFM01000047	163	235	-	KMRG00073	tRNA;RF00005;1.9e-12
AKFM01000047	295	366	-	KMRG00109	tRNA;RF00005;1.3e-11
AKFM01000047	397	469	-	KMRG00136	tRNA;RF00005;9.8e-11
AKFM01000069	185	256	-	KMRG00064	tRNA;RF00005;1.2e-12
AKFM01000069	1116	1226	-	KMRG00297	LSU_rRNA_bacteria;RF02541;8.2e-29
AKFM01000069	2304	4000	-	KMRG00296	LSU_rRNA_bacteria;RF02541;3.3e-94
AKFM01000070	625	696	+	KMRG00025	tRNA;RF00005;1.5e-13
AKFM01000070	711	792	+	KMRG00161	tRNA;RF00005;1e-09
AKFM01000083	36254	36347	+	KMRG00220	snosnR71;RF00479;6.9e-16
AKFM01000091	13070	13151	+	KMRG00048	tRNA;RF00005;6.1e-13
AKFM01000091	70987	71060	-	KMRG00026	tRNA;RF00005;2.1e-13
AKFM01000091	132434	132505	+	KMRG00120	tRNA;RF00005;4.8e-11
AKFM01000091	143068	143155	-	KMRG00234	snR56;RF01188;1.6e-17
AKFM01000098	21258	21331	-	KMRG00111	tRNA;RF00005;3.8e-11
AKFM01000098	45721	45794	-	KMRG00112	tRNA;RF00005;3.8e-11
AKFM01000098	54888	55073	-	KMRG00271	snR45;RF01266;4.5e-30
AKFM01000098	133812	133883	-	KMRG00099	tRNA;RF00005;7.9e-12
AKFM01000098	280349	280435	+	KMRG00237	snR40;RF01201;3.8e-20
AKFM01000098	295202	295373	+	KMRG00275	SCARNA7;RF01295;2.2e-05
AKFM01000098	367637	367709	+	KMRG00076	tRNA;RF00005;3.1e-12
AKFM01000103	102082	102153	-	KMRG00100	tRNA;RF00005;7.9e-12
AKFM01000103	183830	184262	+	KMRG00196	RNaseP_nuc;RF00009;4.3e-24
AKFM01000103	199205	199327	+	KMRG00189	tRNA;RF00005;5.1e-08
AKFM01000103	226852	226923	+	KMRG00066	tRNA;RF00005;1.4e-12
AKFM01000103	240283	240364	-	KMRG00054	tRNA;RF00005;7.6e-13
AKFM01000103	314831	314941	-	KMRG00137	tRNA;RF00005;1.1e-10
AKFM01000103	346838	346942	-	KMRG00110	tRNA;RF00005;1.6e-11
AKFM01000103	374547	374635	-	KMRG00236	snR39;RF01197;7.5e-08
AKFM01000103	395120	395203	+	KMRG00084	tRNA;RF00005;3.3e-12
AKFM01000103	428880	428953	-	KMRG00030	tRNA;RF00005;2.4e-13
AKFM01000103	508662	508784	-	KMRG00188	tRNA;RF00005;5.1e-08
AKFM01000103	555536	555607	-	KMRG00062	tRNA;RF00005;1.1e-12
AKFM01000103	562390	562462	-	KMRG00032	tRNA;RF00005;3e-13
AKFM01000103	603322	603392	+	KMRG00089	tRNA;RF00005;6.4e-12
AKFM01000103	614906	614997	+	KMRG00148	tRNA;RF00005;4.9e-10
AKFM01000103	621741	621814	-	KMRG00108	tRNA;RF00005;9.1e-12
AKFM01000103	705930	706002	+	KMRG00033	tRNA;RF00005;3e-13
AKFM01000103	740503	740574	-	KMRG00008	tRNA;RF00005;3.8e-14
AKFM01000103	768167	768239	-	KMRG00020	tRNA;RF00005;8.7e-14
AKFM01000103	768451	768532	-	KMRG00055	tRNA;RF00005;7.6e-13
AKFM01000103	799711	799782	+	KMRG00011	tRNA;RF00005;5.9e-14
AKFM01000103	801572	801775	+	KMRG00262	snR43;RF01256;3.7e-35
AKFM01000103	801939	802011	+	KMRG00152	tRNA;RF00005;5.7e-10
AKFM01000103	820797	820868	-	KMRG00067	tRNA;RF00005;1.4e-12
AKFM01000103	821100	821191	+	KMRG00150	tRNA;RF00005;4.9e-10
AKFM01000103	834667	834738	-	KMRG00018	tRNA;RF00005;7.4e-14
AKFM01000103	929765	929837	-	KMRG00034	tRNA;RF00005;3e-13
AKFM01000103	993888	994011	-	KMRG00199	SNORD14;RF00016;1.7e-10
AKFM01000103	994129	994271	-	KMRG00255	snR190;RF01249;1.3e-11
AKFM01000103	996876	997183	+	KMRG00270	snR42;RF01265;4.6e-20
AKFM01000103	1088325	1088571	-	KMRG00263	snR31;RF01257;1.1e-23
AKFM01000103	1155401	1155482	-	KMRG00056	tRNA;RF00005;7.6e-13
AKFM01000103	1202321	1202443	+	KMRG00190	tRNA;RF00005;5.1e-08
AKFM01000103	1232803	1232874	-	KMRG00101	tRNA;RF00005;7.9e-12
AKFM01000103	1247351	1247422	+	KMRG00102	tRNA;RF00005;7.9e-12
AKFM01000103	1261503	1261696	+	KMRG00250	snR36;RF01242;1.3e-22
AKFM01000104	500	572	-	KMRG00021	tRNA;RF00005;8.7e-14
AKFM01000104	59263	59377	-	KMRG00165	tRNA;RF00005;1.1e-09
AKFM01000104	81176	81265	-	KMRG00181	tRNA;RF00005;6.7e-09
AKFM01000104	93807	93879	-	KMRG00043	tRNA;RF00005;4.7e-13
AKFM01000104	95809	95923	+	KMRG00168	tRNA;RF00005;1.1e-09
AKFM01000104	156880	156952	-	KMRG00035	tRNA;RF00005;3e-13
AKFM01000104	157466	157538	-	KMRG00036	tRNA;RF00005;3e-13
AKFM01000104	157775	157847	-	KMRG00037	tRNA;RF00005;3e-13
AKFM01000104	178056	178137	-	KMRG00057	tRNA;RF00005;7.6e-13
AKFM01000104	249021	249384	+	KMRG00203	RNase_MRP;RF00030;2.3e-30
AKFM01000104	249557	249655	+	KMRG00219	snosnR66;RF00477;2.2e-16
AKFM01000104	268712	268785	+	KMRG00113	tRNA;RF00005;3.8e-11
AKFM01000104	358990	359197	-	KMRG00258	snR5;RF01252;3.3e-16
AKFM01000104	599734	599806	-	KMRG00044	tRNA;RF00005;4.7e-13
AKFM01000104	602738	602809	-	KMRG00012	tRNA;RF00005;5.9e-14
AKFM01000105	6452	6523	-	KMRG00126	tRNA;RF00005;7.2e-11
AKFM01000105	150712	150783	+	KMRG00074	tRNA;RF00005;2.1e-12
AKFM01000105	171916	171989	+	KMRG00114	tRNA;RF00005;3.8e-11
AKFM01000105	204480	204553	+	KMRG00115	tRNA;RF00005;3.8e-11
AKFM01000105	311324	311396	-	KMRG00144	tRNA;RF00005;3.7e-10
AKFM01000105	313964	314046	+	KMRG00229	snR78;RF01176;3.2e-12
AKFM01000105	314217	314300	+	KMRG00231	snR77;RF01181;2.5e-20
AKFM01000105	314455	314557	+	KMRG00241	snR76;RF01209;2.9e-21
AKFM01000105	314685	314766	+	KMRG00233	snR75;RF01185;2.8e-15
AKFM01000105	315065	315167	+	KMRG00240	snR73;RF01207;9.1e-23
AKFM01000105	441615	441867	-	KMRG00264	snR10;RF01258;2.5e-53
AKFM01000105	539038	539109	+	KMRG00050	tRNA;RF00005;7.3e-13
AKFM01000105	541974	542066	-	KMRG00217	snosnR69;RF00475;9e-13
AKFM01000105	554849	554920	+	KMRG00103	tRNA;RF00005;7.9e-12
AKFM01000105	631494	631567	+	KMRG00027	tRNA;RF00005;2.1e-13
AKFM01000105	760174	760246	-	KMRG00081	tRNA;RF00005;3.1e-12
AKFM01000105	776860	776968	-	KMRG00134	tRNA;RF00005;7.5e-11
AKFM01000105	816177	816289	-	KMRG00209	snoR38;RF00213;1.1e-08
AKFM01000105	896078	896150	-	KMRG00045	tRNA;RF00005;4.7e-13
AKFM01000105	976702	976772	+	KMRG00090	tRNA;RF00005;6.4e-12
AKFM01000105	977010	977080	+	KMRG00091	tRNA;RF00005;6.4e-12
AKFM01000105	977189	977259	+	KMRG00092	tRNA;RF00005;6.4e-12
AKFM01000105	1050046	1050185	-	KMRG00200	U5;RF00020;3.2e-08
AKFM01000105	1072047	1072119	-	KMRG00153	tRNA;RF00005;5.7e-10
AKFM01000105	1147748	1147820	-	KMRG00154	tRNA;RF00005;5.7e-10
AKFM01000106	179371	179486	-	KMRG00210	snosnR60_Z15;RF00309;1.3e-10
AKFM01000106	271526	271662	-	KMRG00143	tRNA;RF00005;2.9e-10
AKFM01000106	278168	278360	-	KMRG00251	snR36;RF01242;6.1e-22
AKFM01000106	296180	296251	+	KMRG00013	tRNA;RF00005;5.9e-14
AKFM01000106	375061	375142	-	KMRG00215	snosnR54;RF00473;2.7e-17
AKFM01000106	402346	402417	-	KMRG00185	tRNA;RF00005;9.1e-09
AKFM01000106	422598	422669	-	KMRG00127	tRNA;RF00005;7.2e-11
AKFM01000106	422872	423073	-	KMRG00259	snR46;RF01253;4.1e-07
AKFM01000106	434613	434684	-	KMRG00075	tRNA;RF00005;2.1e-12
AKFM01000106	436622	436711	+	KMRG00216	snosnR57;RF00474;3.7e-17
AKFM01000106	436903	436998	+	KMRG00214	snosnR55;RF00472;2.6e-17
AKFM01000106	437145	437236	+	KMRG00218	snosnR61;RF00476;2.6e-13
AKFM01000106	440678	440749	-	KMRG00128	tRNA;RF00005;7.2e-11
AKFM01000106	445444	445516	+	KMRG00038	tRNA;RF00005;3e-13
AKFM01000106	472486	472577	+	KMRG00151	tRNA;RF00005;4.9e-10
AKFM01000106	475626	475698	+	KMRG00155	tRNA;RF00005;5.7e-10
AKFM01000106	493459	493530	-	KMRG00129	tRNA;RF00005;7.2e-11
AKFM01000106	493561	493632	-	KMRG00014	tRNA;RF00005;5.9e-14
AKFM01000106	497335	497498	-	KMRG00246	snR161;RF01237;6.9e-26
AKFM01000106	498541	498614	+	KMRG00116	tRNA;RF00005;3.8e-11
AKFM01000106	523160	523233	-	KMRG00028	tRNA;RF00005;2.1e-13
AKFM01000106	523624	523695	-	KMRG00104	tRNA;RF00005;7.9e-12
AKFM01000106	530988	531059	-	KMRG00051	tRNA;RF00005;7.5e-13
AKFM01000106	550879	550964	+	KMRG00239	snR65;RF01204;7.7e-06
AKFM01000106	555161	555315	-	KMRG00256	snR189;RF01250;7.3e-10
AKFM01000106	589520	589684	-	KMRG00268	snR44;RF01262;1.4e-20
AKFM01000106	605536	605644	-	KMRG00213	snosnR48;RF00471;6.4e-13
AKFM01000106	635413	635485	+	KMRG00019	tRNA;RF00005;7.6e-14
AKFM01000106	637325	637397	-	KMRG00022	tRNA;RF00005;8.7e-14
AKFM01000106	683191	683400	-	KMRG00266	snR11;RF01260;9.5e-08
AKFM01000106	808925	809099	+	KMRG00198	U4;RF00015;6.5e-23
AKFM01000106	854772	854843	+	KMRG00015	tRNA;RF00005;5.9e-14
AKFM01000106	857404	857512	+	KMRG00135	tRNA;RF00005;7.5e-11
AKFM01000106	857642	857713	+	KMRG00130	tRNA;RF00005;7.2e-11
AKFM01000106	875854	875926	-	KMRG00046	tRNA;RF00005;4.7e-13
AKFM01000106	876344	876415	+	KMRG00063	tRNA;RF00005;1.1e-12
AKFM01000106	884371	884494	-	KMRG00194	tRNA;RF00005;5.4e-08
AKFM01000106	893349	893420	+	KMRG00009	tRNA;RF00005;3.8e-14
AKFM01000106	957372	957453	+	KMRG00139	tRNA;RF00005;1.5e-10
AKFM01000106	959093	959182	-	KMRG00158	tRNA;RF00005;7.7e-10
AKFM01000106	967515	967606	+	KMRG00149	tRNA;RF00005;4.9e-10
AKFM01000106	973734	973804	+	KMRG00093	tRNA;RF00005;6.4e-12
AKFM01000106	978046	978116	+	KMRG00094	tRNA;RF00005;6.4e-12
AKFM01000106	1145550	1145621	+	KMRG00068	tRNA;RF00005;1.4e-12
AKFM01000107	1	1937	-	KMRG00301	LSU_rRNA_eukarya;RF02543;0
AKFM01000107	2188	2341	-	KMRG00003	5_8S_rRNA;RF00002;4.8e-43
AKFM01000107	2572	4369	-	KMRG00288	SSU_rRNA_eukarya;RF01960;0
AKFM01000107	6197	6317	+	KMRG00001	5S_rRNA;RF00001;1.4e-18
AKFM01000107	7322	9954	-	KMRG00300	LSU_rRNA_eukarya;RF02543;0
AKFM01000107	7958	8066	-	KMRG00228	PK-G12rRNA;RF01118;5.6e-10
AKFM01000110	59914	60014	+	KMRG00222	snosnR64;RF00509;3.9e-27
AKFM01000110	71818	71889	-	KMRG00007	tRNA;RF00005;2.2e-14
AKFM01000110	117896	117969	+	KMRG00171	tRNA;RF00005;1.8e-09
AKFM01000110	142451	142562	-	KMRG00243	snR87;RF01216;2.9e-09
AKFM01000110	240045	240135	-	KMRG00204	SNORD24;RF00069;1.6e-06
AKFM01000110	264819	264890	-	KMRG00131	tRNA;RF00005;7.2e-11
AKFM01000110	265226	265299	-	KMRG00172	tRNA;RF00005;1.8e-09
AKFM01000110	265433	265506	-	KMRG00173	tRNA;RF00005;1.8e-09
AKFM01000110	279110	279466	-	KMRG00281	Fungi_SRP;RF01502;2.6e-19
AKFM01000110	284252	284340	+	KMRG00235	snR52;RF01195;1.4e-09
AKFM01000110	290125	290333	-	KMRG00252	snR4;RF01244;1.4e-09
AKFM01000110	316390	316479	+	KMRG00182	tRNA;RF00005;6.7e-09
AKFM01000110	412630	412743	+	KMRG00162	tRNA;RF00005;1.1e-09
AKFM01000110	427651	427721	-	KMRG00095	tRNA;RF00005;6.4e-12
AKFM01000110	539665	539754	+	KMRG00160	tRNA;RF00005;7.7e-10
AKFM01000110	562426	562496	+	KMRG00107	tRNA;RF00005;8.8e-12
AKFM01000110	586029	586100	+	KMRG00069	tRNA;RF00005;1.4e-12
AKFM01000110	651749	651821	-	KMRG00077	tRNA;RF00005;3.1e-12
AKFM01000110	698954	699025	-	KMRG00105	tRNA;RF00005;7.9e-12
AKFM01000110	785289	785360	+	KMRG00052	tRNA;RF00005;7.5e-13
AKFM01000110	785479	785549	+	KMRG00096	tRNA;RF00005;6.4e-12
AKFM01000110	997228	997300	-	KMRG00087	tRNA;RF00005;4e-12
AKFM01000110	1004404	1004476	-	KMRG00156	tRNA;RF00005;5.7e-10
AKFM01000110	1051053	1051146	+	KMRG00186	tRNA;RF00005;1e-08
AKFM01000110	1081153	1081240	-	KMRG00146	tRNA;RF00005;3.9e-10
AKFM01000111	41724	41794	-	KMRG00097	tRNA;RF00005;6.4e-12
AKFM01000111	41909	41982	-	KMRG00117	tRNA;RF00005;3.8e-11
AKFM01000111	136072	136182	+	KMRG00180	tRNA;RF00005;5.5e-09
AKFM01000111	169894	169975	+	KMRG00058	tRNA;RF00005;7.6e-13
AKFM01000111	198124	198205	-	KMRG00230	snR67;RF01177;2.4e-17
AKFM01000111	211884	212065	+	KMRG00273	snR80;RF01269;6.4e-08
AKFM01000111	361364	361473	-	KMRG00119	tRNA;RF00005;4e-11
AKFM01000112	100812	100884	+	KMRG00078	tRNA;RF00005;3.1e-12
AKFM01000112	133501	133609	-	KMRG00249	snR85;RF01240;8e-07
AKFM01000112	189018	189089	+	KMRG00016	tRNA;RF00005;5.9e-14
AKFM01000112	216394	216467	-	KMRG00029	tRNA;RF00005;2.1e-13
AKFM01000112	221014	221085	+	KMRG00147	tRNA;RF00005;4e-10
AKFM01000112	284319	284433	+	KMRG00166	tRNA;RF00005;1.1e-09
AKFM01000112	303889	304395	+	KMRG00272	snR37;RF01267;5.4e-51
AKFM01000112	379632	379705	-	KMRG00118	tRNA;RF00005;3.8e-11
AKFM01000112	386629	386712	+	KMRG00085	tRNA;RF00005;3.3e-12
AKFM01000112	386864	386947	-	KMRG00086	tRNA;RF00005;3.3e-12
AKFM01000112	410467	410556	+	KMRG00183	tRNA;RF00005;6.7e-09
AKFM01000112	453162	453235	+	KMRG00031	tRNA;RF00005;2.4e-13
AKFM01000112	483325	483521	-	KMRG00004	U2;RF00004;5.2e-20
AKFM01000112	596162	596284	+	KMRG00191	tRNA;RF00005;5.1e-08
AKFM01000112	772983	773054	-	KMRG00106	tRNA;RF00005;7.9e-12
AKFM01000112	839134	839323	+	KMRG00267	snR82;RF01261;7.8e-26
AKFM01000112	862012	862101	-	KMRG00159	tRNA;RF00005;7.7e-10
AKFM01000112	945749	945865	+	KMRG00140	tRNA;RF00005;1.5e-10
AKFM01000112	975950	976044	-	KMRG00142	tRNA;RF00005;1.6e-10
AKFM01000112	982192	982263	+	KMRG00132	tRNA;RF00005;7.2e-11
AKFM01000112	1123243	1123315	+	KMRG00157	tRNA;RF00005;5.7e-10
AKFM01000112	1153796	1153922	+	KMRG00245	snR13;RF01223;1.5e-07
AKFM01000112	1320588	1320660	+	KMRG00082	tRNA;RF00005;3.1e-12
AKFM01000112	1376978	1377059	+	KMRG00059	tRNA;RF00005;7.6e-13
AKFM01000112	1377307	1377388	+	KMRG00060	tRNA;RF00005;7.6e-13
AKFM01000112	1413291	1413363	-	KMRG00083	tRNA;RF00005;3.1e-12
AKFM01000112	1464275	1464346	-	KMRG00070	tRNA;RF00005;1.4e-12
AKFM01000112	1465827	1465898	+	KMRG00071	tRNA;RF00005;1.4e-12
AKFM01000112	1512022	1512144	+	KMRG00192	tRNA;RF00005;5.1e-08
AKFM01000112	1540412	1540615	-	KMRG00253	snR32;RF01247;4.9e-18
AKFM01000112	1571447	1571835	-	KMRG00282	Fungi_U3;RF01846;3.2e-52
AKFM01000112	1594820	1595011	+	KMRG00261	snR35;RF01255;3.7e-32
AKFM01000112	1644430	1644501	-	KMRG00053	tRNA;RF00005;7.5e-13
AKFM01000112	1661963	1662080	+	KMRG00169	tRNA;RF00005;1.3e-09
AKFM01000114	40022	40286	+	KMRG00269	snR191;RF01263;1.4e-56
AKFM01000114	46777	46970	-	KMRG00248	snR49;RF01239;3.7e-09
AKFM01000114	80545	80646	-	KMRG00205	SNORD18;RF00093;1.5e-07
AKFM01000114	107817	107911	+	KMRG00141	tRNA;RF00005;1.6e-10
AKFM01000114	120487	120560	+	KMRG00174	tRNA;RF00005;1.8e-09
AKFM01000114	145165	145237	+	KMRG00023	tRNA;RF00005;8.7e-14
AKFM01000114	180951	181482	-	KMRG00274	snR30;RF01271;8.8e-41
AKFM01000114	184112	184226	-	KMRG00164	tRNA;RF00005;1.1e-09
AKFM01000114	247056	247128	-	KMRG00010	tRNA;RF00005;4.6e-14
AKFM01000114	247153	247225	-	KMRG00047	tRNA;RF00005;4.7e-13
AKFM01000114	273107	273202	+	KMRG00238	snR47;RF01203;1.8e-09
AKFM01000114	395131	395216	-	KMRG00232	snR79;RF01184;7.6e-19
AKFM01000114	414851	414947	+	KMRG00201	U6;RF00026;9.9e-20
AKFM01000114	430740	430813	+	KMRG00175	tRNA;RF00005;1.8e-09
AKFM01000114	467644	467715	-	KMRG00121	tRNA;RF00005;4.8e-11
AKFM01000114	557128	557242	+	KMRG00163	tRNA;RF00005;1.1e-09
AKFM01000114	562646	562717	-	KMRG00133	tRNA;RF00005;7.2e-11
AKFM01000114	562740	562811	-	KMRG00017	tRNA;RF00005;5.9e-14
AKFM01000114	563320	563442	+	KMRG00193	tRNA;RF00005;5.1e-08
AKFM01000114	688717	688831	-	KMRG00167	tRNA;RF00005;1.1e-09
AKFM01000114	689223	689296	-	KMRG00176	tRNA;RF00005;1.8e-09
AKFM01000114	689323	689394	-	KMRG00122	tRNA;RF00005;4.8e-11
AKFM01000114	711926	712032	+	KMRG00124	tRNA;RF00005;6.7e-11
AKFM01000114	713061	713134	-	KMRG00170	tRNA;RF00005;1.8e-09
AKFM01000114	722570	722641	-	KMRG00123	tRNA;RF00005;4.8e-11
AKFM01000114	818642	818714	-	KMRG00039	tRNA;RF00005;3e-13
AKFM01000114	955590	955760	+	KMRG00254	snR8;RF01248;6.3e-30
AKFM01000114	1020344	1020571	-	KMRG00265	snR63;RF01259;2e-18
AKFM01000114	1092114	1092186	-	KMRG00088	tRNA;RF00005;4e-12
AKFM01000114	1128852	1128924	+	KMRG00040	tRNA;RF00005;3e-13
AKFM01000114	1141393	1141465	+	KMRG00079	tRNA;RF00005;3.1e-12
AKFM01000114	1154435	1154682	-	KMRG00257	snR3;RF01251;1.5e-16
AKFM01000114	1313289	1313361	+	KMRG00041	tRNA;RF00005;3e-13
AKFM01000115	581	701	+	KMRG00002	5S_rRNA;RF00001;1.4e-18
AKFM01000115	114800	115363	+	KMRG00221	U1_yeast;RF00488;3.9e-52
AKFM01000116	479	1615	-	KMRG00207	SSU_rRNA_bacteria;RF00177;4.2e-73
AKFM01000119	90165	90272	-	KMRG00125	tRNA;RF00005;7e-11
AKFM01000119	102374	102578	-	KMRG00260	snR34;RF01254;4.4e-15
AKFM01000119	256456	256528	+	KMRG00080	tRNA;RF00005;3.1e-12
AKFM01000119	342317	342398	+	KMRG00049	tRNA;RF00005;6.1e-13
AKFM01000119	392452	392525	+	KMRG00177	tRNA;RF00005;1.8e-09
AKFM01000119	401783	401891	+	KMRG00244	snR41;RF01218;3.4e-22
AKFM01000119	402131	402280	+	KMRG00247	snR70;RF01238;1.1e-10
AKFM01000119	402429	402529	+	KMRG00242	snR51;RF01214;8.6e-13
