# Supplementary material for: Functional elucidation of the non-coding RNAs of Kluyveromyces marxianus in the exponential growth phase
Source: BMC Genomics. 2016 Feb 29;17:154. doi: 10.1186/s12864-016-2474-z (PMC4770515; doi:10.1186/s12864-016-2474-z)
Supplement: Additional file 5: Table S4. — Transfrag. (XLSX 664 kb) [file 12864_2016_2474_MOESM5_ESM.xlsx]

## Sheet: Sheet1
Table S4. Transfrag
contigID	start	end	strand	transfragID	geneID	RNA class
AKFM01000008	522	903	-	transfrag00014	KMPG00003	mRNA
AKFM01000026	2363	3682	-	transfrag00048	KMPG00006	mRNA
AKFM01000043	1395	1540	+	transfrag00079	KMPG00012	mRNA
AKFM01000083	2915	3301	+	transfrag00149	KMPG00020	mRNA
AKFM01000083	3639	3998	+	transfrag00150	KMPG00021	mRNA
AKFM01000083	8786	9188	+	transfrag00155	KMPG00024	mRNA
AKFM01000083	19308	19434	+	transfrag00175	KMPG00029	mRNA
AKFM01000083	19543	20462	+	transfrag00176	KMPG00029	mRNA
AKFM01000083	20853	21196	+	transfrag00178	KMPG00030	mRNA
AKFM01000083	21350	21557	+	transfrag00179	KMPG00030	mRNA
AKFM01000083	23817	24796	+	transfrag00184	KMPG00032	mRNA
AKFM01000083	25082	25805	+	transfrag00186	KMPG00033	mRNA
AKFM01000083	29479	30425	+	transfrag00193	KMPG00035	mRNA
AKFM01000083	31131	32023	+	transfrag00196	KMPG00036	mRNA
AKFM01000083	32294	32621	+	transfrag00198	KMPG00037	mRNA
AKFM01000083	32908	33579	+	transfrag00199	KMPG00037	mRNA
AKFM01000083	34640	34912	+	transfrag00202	KMPG00037	mRNA
AKFM01000083	37763	38310	+	transfrag00211	KMPG00038	mRNA
AKFM01000083	50391	50572	+	transfrag00228	KMPG00044	mRNA
AKFM01000083	52669	52803	+	transfrag00234	KMPG00046	mRNA
AKFM01000083	53409	54325	+	transfrag00237	KMPG00047	mRNA
AKFM01000083	54899	56258	+	transfrag00240	KMPG00047	mRNA
AKFM01000083	56382	57135	+	transfrag00241	KMPG00047	mRNA
AKFM01000083	58707	59256	+	transfrag00245	KMPG00049	mRNA
AKFM01000083	59741	60065	+	transfrag00247	KMPG00049	mRNA
AKFM01000083	60203	60309	+	transfrag00248	KMPG00049	mRNA
AKFM01000083	60412	60779	+	transfrag00249	KMPG00049	mRNA
AKFM01000083	60954	61087	+	transfrag00250	KMPG00049	mRNA
AKFM01000083	61215	61466	+	transfrag00251	KMPG00049	mRNA
AKFM01000083	72282	74373	+	transfrag00269	KMPG00054	mRNA
AKFM01000083	76402	76623	+	transfrag00275	KMPG00055	mRNA
AKFM01000083	76915	77178	+	transfrag00276	KMPG00055	mRNA
AKFM01000083	77331	77431	+	transfrag00277	KMPG00055	mRNA
AKFM01000083	79276	79644	+	transfrag00280	KMPG00055	mRNA
AKFM01000083	79976	80271	+	transfrag00282	KMPG00055	mRNA
AKFM01000083	80700	81487	+	transfrag00284	KMPG00055	mRNA
AKFM01000083	82533	82762	+	transfrag00287	KMPG00056	mRNA
AKFM01000083	91590	91679	+	transfrag00302	KMPG00058	mRNA
AKFM01000083	100421	101493	+	transfrag00315	KMPG00061	mRNA
AKFM01000083	109216	110431	+	transfrag00326	KMPG00067	mRNA
AKFM01000083	110532	113184	+	transfrag00327	KMPG00067	mRNA
AKFM01000083	127552	127892	+	transfrag00348	KMPG00073	mRNA
AKFM01000083	128101	128399	+	transfrag00349	KMPG00073	mRNA
AKFM01000083	131406	132213	+	transfrag00357	KMPG00075	mRNA
AKFM01000083	135626	136860	+	transfrag00359	KMPG00077	mRNA
AKFM01000083	140845	141652	+	transfrag00363	KMPG00079	mRNA
AKFM01000083	148206	149404	+	transfrag00373	KMPG00082	mRNA
AKFM01000083	156305	158448	+	transfrag00383	KMPG00085	mRNA
AKFM01000083	159106	159327	+	transfrag00385	KMPG00086	mRNA
AKFM01000083	160135	160994	+	transfrag00387	KMPG00087	mRNA
AKFM01000083	167809	168311	+	transfrag00397	KMPG00090	mRNA
AKFM01000083	169946	171683	+	transfrag00401	KMPG00091	mRNA
AKFM01000083	171941	172501	+	transfrag00402	KMPG00092	mRNA
AKFM01000083	172610	172785	+	transfrag00403	KMPG00092	mRNA
AKFM01000083	184398	185323	+	transfrag00428	KMPG00099	mRNA
AKFM01000083	185372	185492	+	transfrag00429	KMPG00099	mRNA
AKFM01000083	193922	194479	+	transfrag00442	KMPG00102	mRNA
AKFM01000083	194811	196636	+	transfrag00443	KMPG00103	mRNA
AKFM01000083	198674	199392	+	transfrag00450	KMPG00105	mRNA
AKFM01000083	200789	201350	+	transfrag00452	KMPG00106	mRNA
AKFM01000083	212246	212655	+	transfrag00472	KMPG00111	mRNA
AKFM01000083	212774	213146	+	transfrag00473	KMPG00111	mRNA
AKFM01000083	213304	213640	+	transfrag00474	KMPG00111	mRNA
AKFM01000083	214701	214751	+	transfrag00476	KMPG00112	mRNA
AKFM01000083	217939	218953	+	transfrag00480	KMPG00114	mRNA
AKFM01000083	219450	220274	+	transfrag00482	KMPG00115	mRNA
AKFM01000083	223767	224928	+	transfrag00492	KMPG00117	mRNA
AKFM01000083	228638	228950	+	transfrag00502	KMPG00119	mRNA
AKFM01000083	228997	229194	+	transfrag00503	KMPG00119	mRNA
AKFM01000083	229681	229976	+	transfrag00505	KMPG00119	mRNA
AKFM01000083	240035	240474	+	transfrag00520	KMPG00124	mRNA
AKFM01000083	242291	242531	+	transfrag00524	KMPG00126	mRNA
AKFM01000083	244804	245220	+	transfrag00530	KMPG00127	mRNA
AKFM01000083	5165	5500	-	transfrag00580	KMPG00023	mRNA
AKFM01000083	5565	5767	-	transfrag00581	KMPG00023	mRNA
AKFM01000083	6168	6743	-	transfrag00583	KMPG00023	mRNA
AKFM01000083	10017	10077	-	transfrag00589	KMPG00025	mRNA
AKFM01000083	14015	14660	-	transfrag00596	KMPG00028	mRNA
AKFM01000083	16728	16834	-	transfrag00603	KMPG00028	mRNA
AKFM01000083	21581	21974	-	transfrag00610	KMPG00031	mRNA
AKFM01000083	26568	26637	-	transfrag00619	KMPG00034	mRNA
AKFM01000083	27310	27698	-	transfrag00622	KMPG00034	mRNA
AKFM01000083	40587	40925	-	transfrag00645	KMPG00041	mRNA
AKFM01000083	42291	42491	-	transfrag00647	KMPG00042	mRNA
AKFM01000083	45391	45921	-	transfrag00654	KMPG00043	mRNA
AKFM01000083	47589	48484	-	transfrag00658	KMPG00043	mRNA
AKFM01000083	57809	58221	-	transfrag00671	KMPG00048	mRNA
AKFM01000083	63297	64116	-	transfrag00678	KMPG00051	mRNA
AKFM01000083	64329	65089	-	transfrag00679	KMPG00052	mRNA
AKFM01000083	65491	65584	-	transfrag00680	KMPG00052	mRNA
AKFM01000083	65831	65917	-	transfrag00681	KMPG00052	mRNA
AKFM01000083	66049	66230	-	transfrag00682	KMPG00052	mRNA
AKFM01000083	67936	69979	-	transfrag00686	KMPG00053	mRNA
AKFM01000083	85616	85848	-	transfrag00713	KMPG00057	mRNA
AKFM01000083	87126	87264	-	transfrag00716	KMPG00057	mRNA
AKFM01000083	88548	89793	-	transfrag00721	KMPG00057	mRNA
AKFM01000083	93913	94177	-	transfrag00731	KMPG00059	mRNA
AKFM01000083	94292	94899	-	transfrag00732	KMPG00059	mRNA
AKFM01000083	95503	95900	-	transfrag00734	KMPG00060	mRNA
AKFM01000083	97095	97470	-	transfrag00736	KMPG00060	mRNA
AKFM01000083	98326	99603	-	transfrag00738	KMPG00060	mRNA
AKFM01000083	102849	103268	-	transfrag00747	KMPG00063	mRNA
AKFM01000083	114104	114640	-	transfrag00769	KMPG00068	mRNA
AKFM01000083	115272	116572	-	transfrag00770	KMPG00069	mRNA
AKFM01000083	117876	118627	-	transfrag00773	KMPG00070	mRNA
AKFM01000083	119567	119868	-	transfrag00775	KMPG00070	mRNA
AKFM01000083	120643	121860	-	transfrag00778	KMPG00070	mRNA
AKFM01000083	129723	130477	-	transfrag00790	KMPG00074	mRNA
AKFM01000083	133471	133863	-	transfrag00797	KMPG00076	mRNA
AKFM01000083	136884	138062	-	transfrag00803	KMPG00078	mRNA
AKFM01000083	141463	142788	-	transfrag00808	KMPG00080	mRNA
AKFM01000083	149436	150042	-	transfrag00815	KMPG00083	mRNA
AKFM01000083	150208	150788	-	transfrag00816	KMPG00083	mRNA
AKFM01000083	150854	151211	-	transfrag00817	KMPG00083	mRNA
AKFM01000083	151287	151423	-	transfrag00818	KMPG00083	mRNA
AKFM01000083	151833	153065	-	transfrag00819	KMPG00083	mRNA
AKFM01000083	153803	154110	-	transfrag00821	KMPG00084	mRNA
AKFM01000083	161050	161296	-	transfrag00836	KMPG00088	mRNA
AKFM01000083	173483	174143	-	transfrag00855	KMPG00093	mRNA
AKFM01000083	174185	174511	-	transfrag00856	KMPG00093	mRNA
AKFM01000083	175829	177560	-	transfrag00859	KMPG00094	mRNA
AKFM01000083	178626	179957	-	transfrag00863	KMPG00096	mRNA
AKFM01000083	180720	181300	-	transfrag00864	KMPG00097	mRNA
AKFM01000083	182595	183904	-	transfrag00867	KMPG00098	mRNA
AKFM01000083	188028	188193	-	transfrag00875	KMPG00100	mRNA
AKFM01000083	188309	189905	-	transfrag00876	KMPG00100	mRNA
AKFM01000083	190040	191956	-	transfrag00877	KMPG00101	mRNA
AKFM01000083	201380	201606	-	transfrag00893	KMPG00107	mRNA
AKFM01000083	201810	201971	-	transfrag00894	KMPG00107	mRNA
AKFM01000083	203068	203290	-	transfrag00896	KMPG00107	mRNA
AKFM01000083	203608	203822	-	transfrag00897	KMPG00108	mRNA
AKFM01000083	206222	206825	-	transfrag00903	KMPG00109	mRNA
AKFM01000083	215910	216196	-	transfrag00920	KMPG00113	mRNA
AKFM01000083	216305	216626	-	transfrag00921	KMPG00113	mRNA
AKFM01000083	221132	221348	-	transfrag00932	KMPG00116	mRNA
AKFM01000083	225258	227111	-	transfrag00942	KMPG00118	mRNA
AKFM01000083	233420	233736	-	transfrag00950	KMPG00122	mRNA
AKFM01000083	236745	238014	-	transfrag00956	KMPG00123	mRNA
AKFM01000083	240535	240952	-	transfrag00959	KMPG00125	mRNA
AKFM01000083	256216	257126	-	transfrag00981	KMPG00131	mRNA
AKFM01000083	260441	260626	-	transfrag00987	KMPG00132	mRNA
AKFM01000083	261341	261479	-	transfrag00989	KMPG00132	mRNA
AKFM01000083	273212	274095	-	transfrag01017	KMPG00135	mRNA
AKFM01000084	1938	2129	-	transfrag01038	KMPG00137	mRNA
AKFM01000085	53	660	-	transfrag01045	KMPG00138	mRNA
AKFM01000087	1397	1874	-	transfrag01054	KMPG00140	mRNA
AKFM01000088	808	1767	+	transfrag01060	KMPG00141	mRNA
AKFM01000088	1915	2030	+	transfrag01061	KMPG00141	mRNA
AKFM01000089	8260	9258	+	transfrag01081	KMPG00146	mRNA
AKFM01000089	10575	11303	+	transfrag01085	KMPG00147	mRNA
AKFM01000089	13859	14240	+	transfrag01089	KMPG00149	mRNA
AKFM01000089	14932	15470	+	transfrag01092	KMPG00149	mRNA
AKFM01000089	18896	19255	+	transfrag01096	KMPG00150	mRNA
AKFM01000089	20150	20232	+	transfrag01098	KMPG00150	mRNA
AKFM01000089	4541	5301	-	transfrag01105	KMPG00145	mRNA
AKFM01000089	5406	5866	-	transfrag01106	KMPG00145	mRNA
AKFM01000089	6132	6401	-	transfrag01107	KMPG00145	mRNA
AKFM01000090	1208	1335	+	transfrag01128	KMPG00153	mRNA
AKFM01000090	435	597	-	transfrag01129	KMPG00152	mRNA
AKFM01000091	91	481	+	transfrag01132	KMPG00154	mRNA
AKFM01000091	1183	1800	+	transfrag01134	KMPG00155	mRNA
AKFM01000091	2927	3960	+	transfrag01138	KMPG00157	mRNA
AKFM01000091	4529	5541	+	transfrag01140	KMPG00157	mRNA
AKFM01000091	6315	8072	+	transfrag01143	KMPG00159	mRNA
AKFM01000091	11119	11770	+	transfrag01148	KMPG00162	mRNA
AKFM01000091	12129	12458	+	transfrag01149	KMPG00162	mRNA
AKFM01000091	12559	12752	+	transfrag01150	KMPG00162	mRNA
AKFM01000091	19666	20899	+	transfrag01168	KMPG00165	mRNA
AKFM01000091	20988	21113	+	transfrag01169	KMPG00165	mRNA
AKFM01000091	21438	21846	+	transfrag01170	KMPG00165	mRNA
AKFM01000091	22060	22215	+	transfrag01171	KMPG00165	mRNA
AKFM01000091	27200	28778	+	transfrag01181	KMPG00167	mRNA
AKFM01000091	28929	29088	+	transfrag01182	KMPG00167	mRNA
AKFM01000091	34005	34513	+	transfrag01191	KMPG00171	mRNA
AKFM01000091	35333	37131	+	transfrag01194	KMPG00172	mRNA
AKFM01000091	38588	40102	+	transfrag01196	KMPG00173	mRNA
AKFM01000091	41662	43132	+	transfrag01200	KMPG00175	mRNA
AKFM01000091	44315	46015	+	transfrag01203	KMPG00176	mRNA
AKFM01000091	58930	60457	+	transfrag01220	KMPG00184	mRNA
AKFM01000091	76143	76589	+	transfrag01243	KMPG00192	mRNA
AKFM01000091	77898	78133	+	transfrag01247	KMPG00193	mRNA
AKFM01000091	79473	79787	+	transfrag01252	KMPG00194	mRNA
AKFM01000091	79891	80146	+	transfrag01253	KMPG00194	mRNA
AKFM01000091	82944	83385	+	transfrag01260	KMPG00197	mRNA
AKFM01000091	85011	85851	+	transfrag01264	KMPG00199	mRNA
AKFM01000091	86057	86583	+	transfrag01265	KMPG00199	mRNA
AKFM01000091	88780	90725	+	transfrag01272	KMPG00201	mRNA
AKFM01000091	92261	93052	+	transfrag01275	KMPG00202	mRNA
AKFM01000091	93992	94226	+	transfrag01277	KMPG00203	mRNA
AKFM01000091	100381	101106	+	transfrag01288	KMPG00205	mRNA
AKFM01000091	104518	105907	+	transfrag01297	KMPG00207	mRNA
AKFM01000091	106378	106974	+	transfrag01299	KMPG00208	mRNA
AKFM01000091	118079	118351	+	transfrag01322	KMPG00214	mRNA
AKFM01000091	123934	126298	+	transfrag01330	KMPG00218	mRNA
AKFM01000091	127023	127712	+	transfrag01332	KMPG00218	mRNA
AKFM01000091	128322	129703	+	transfrag01334	KMPG00219	mRNA
AKFM01000091	129873	129990	+	transfrag01335	KMPG00219	mRNA
AKFM01000091	130125	131122	+	transfrag01336	KMPG00219	mRNA
AKFM01000091	131245	132244	+	transfrag01337	KMPG00219	mRNA
AKFM01000091	135733	136184	+	transfrag01343	KMPG00220	mRNA
AKFM01000091	137877	138675	+	transfrag01347	KMPG00222	mRNA
AKFM01000091	143288	144790	+	transfrag01355	KMPG00226	mRNA
AKFM01000091	145993	148414	+	transfrag01357	KMPG00227	mRNA
AKFM01000091	148973	150812	+	transfrag01359	KMPG00228	mRNA
AKFM01000091	150880	152168	+	transfrag01360	KMPG00228	mRNA
AKFM01000091	152293	152609	+	transfrag01361	KMPG00229	mRNA
AKFM01000091	152705	153078	+	transfrag01362	KMPG00229	mRNA
AKFM01000091	153449	154693	+	transfrag01363	KMPG00230	mRNA
AKFM01000091	161770	162373	+	transfrag01375	KMPG00233	mRNA
AKFM01000091	180529	181159	+	transfrag01399	KMPG00240	mRNA
AKFM01000091	187190	188437	+	transfrag01407	KMPG00243	mRNA
AKFM01000091	188541	188724	+	transfrag01408	KMPG00243	mRNA
AKFM01000091	189367	189662	+	transfrag01410	KMPG00243	mRNA
AKFM01000091	195482	196720	+	transfrag01419	KMPG00246	mRNA
AKFM01000091	197319	197502	+	transfrag01421	KMPG00247	mRNA
AKFM01000091	200291	200854	+	transfrag01426	KMPG00248	mRNA
AKFM01000091	201328	201415	+	transfrag01428	KMPG00248	mRNA
AKFM01000091	202300	202698	+	transfrag01431	KMPG00248	mRNA
AKFM01000091	205695	206327	+	transfrag01437	KMPG00250	mRNA
AKFM01000091	210579	211486	+	transfrag01444	KMPG00252	mRNA
AKFM01000091	215892	215950	+	transfrag01448	KMPG00255	mRNA
AKFM01000091	219882	220190	+	transfrag01454	KMPG00257	mRNA
AKFM01000091	220717	221076	+	transfrag01456	KMPG00258	mRNA
AKFM01000091	224322	224443	+	transfrag01463	KMPG00261	mRNA
AKFM01000091	224900	225113	+	transfrag01465	KMPG00261	mRNA
AKFM01000091	227282	227830	+	transfrag01471	KMPG00261	mRNA
AKFM01000091	233244	234005	+	transfrag01484	KMPG00264	mRNA
AKFM01000091	234275	239729	+	transfrag01485	KMPG00265	mRNA
AKFM01000091	239835	242568	+	transfrag01486	KMPG00265	mRNA
AKFM01000091	242624	243743	+	transfrag01487	KMPG00265	mRNA
AKFM01000091	244788	246509	+	transfrag01489	KMPG00266	mRNA
AKFM01000091	247629	247996	+	transfrag01491	KMPG00267	mRNA
AKFM01000091	250915	253300	+	transfrag01496	KMPG00269	mRNA
AKFM01000091	253717	254104	+	transfrag01498	KMPG00270	mRNA
AKFM01000091	254145	255069	+	transfrag01499	KMPG00270	mRNA
AKFM01000091	255825	257058	+	transfrag01501	KMPG00271	mRNA
AKFM01000091	258280	263453	+	transfrag01503	KMPG00272	mRNA
AKFM01000091	278911	281430	+	transfrag01527	KMPG00278	mRNA
AKFM01000091	292430	292768	+	transfrag01545	KMPG00282	mRNA
AKFM01000091	294706	294819	+	transfrag01551	KMPG00283	mRNA
AKFM01000091	300842	301125	+	transfrag01563	KMPG00285	mRNA
AKFM01000091	303236	303780	+	transfrag01568	KMPG00286	mRNA
AKFM01000091	1811	2362	-	transfrag01572	KMPG00156	mRNA
AKFM01000091	5631	6405	-	transfrag01578	KMPG00158	mRNA
AKFM01000091	8151	8621	-	transfrag01583	KMPG00160	mRNA
AKFM01000091	9509	10401	-	transfrag01585	KMPG00161	mRNA
AKFM01000091	13226	13941	-	transfrag01592	KMPG00163	mRNA
AKFM01000091	14703	15279	-	transfrag01594	KMPG00164	mRNA
AKFM01000091	15391	18742	-	transfrag01595	KMPG00164	mRNA
AKFM01000091	22167	23078	-	transfrag01604	KMPG00166	mRNA
AKFM01000091	23129	26534	-	transfrag01605	KMPG00166	mRNA
AKFM01000091	29997	32269	-	transfrag01611	KMPG00169	mRNA
AKFM01000091	32345	33931	-	transfrag01612	KMPG00170	mRNA
AKFM01000091	48394	49104	-	transfrag01634	KMPG00179	mRNA
AKFM01000091	49237	50647	-	transfrag01635	KMPG00179	mRNA
AKFM01000091	51242	51462	-	transfrag01637	KMPG00180	mRNA
AKFM01000091	51990	52496	-	transfrag01639	KMPG00181	mRNA
AKFM01000091	54505	54992	-	transfrag01643	KMPG00182	mRNA
AKFM01000091	55809	57912	-	transfrag01645	KMPG00183	mRNA
AKFM01000091	60671	61051	-	transfrag01650	KMPG00185	mRNA
AKFM01000091	62220	63254	-	transfrag01655	KMPG00187	mRNA
AKFM01000091	64667	66003	-	transfrag01658	KMPG00188	mRNA
AKFM01000091	67414	67561	-	transfrag01662	KMPG00189	mRNA
AKFM01000091	70783	70967	-	transfrag01669	KMPG00190	mRNA
AKFM01000091	75035	75516	-	transfrag01678	KMPG00191	mRNA
AKFM01000091	80004	80434	-	transfrag01685	KMPG00195	mRNA
AKFM01000091	80593	80847	-	transfrag01686	KMPG00195	mRNA
AKFM01000091	81110	81892	-	transfrag01687	KMPG00196	mRNA
AKFM01000091	83565	83879	-	transfrag01691	KMPG00198	mRNA
AKFM01000091	86812	87544	-	transfrag01699	KMPG00200	mRNA
AKFM01000091	97090	97468	-	transfrag01713	KMPG00204	mRNA
AKFM01000091	97525	98700	-	transfrag01714	KMPG00204	mRNA
AKFM01000091	101600	103504	-	transfrag01720	KMPG00206	mRNA
AKFM01000091	106874	108131	-	transfrag01727	KMPG00209	mRNA
AKFM01000091	108522	111934	-	transfrag01728	KMPG00210	mRNA
AKFM01000091	112852	114190	-	transfrag01731	KMPG00212	mRNA
AKFM01000091	114353	114754	-	transfrag01732	KMPG00212	mRNA
AKFM01000091	116942	117448	-	transfrag01735	KMPG00213	mRNA
AKFM01000091	118347	119092	-	transfrag01737	KMPG00215	mRNA
AKFM01000091	119770	121251	-	transfrag01739	KMPG00216	mRNA
AKFM01000091	121368	121493	-	transfrag01740	KMPG00216	mRNA
AKFM01000091	136203	137201	-	transfrag01773	KMPG00221	mRNA
AKFM01000091	138518	139974	-	transfrag01777	KMPG00223	mRNA
AKFM01000091	154939	156177	-	transfrag01795	KMPG00231	mRNA
AKFM01000091	156257	157120	-	transfrag01796	KMPG00231	mRNA
AKFM01000091	157351	158178	-	transfrag01797	KMPG00231	mRNA
AKFM01000091	158358	158795	-	transfrag01798	KMPG00231	mRNA
AKFM01000091	159100	159299	-	transfrag01799	KMPG00231	mRNA
AKFM01000091	164492	164819	-	transfrag01806	KMPG00234	mRNA
AKFM01000091	165353	166094	-	transfrag01808	KMPG00235	mRNA
AKFM01000091	166518	168014	-	transfrag01809	KMPG00236	mRNA
AKFM01000091	168121	169991	-	transfrag01810	KMPG00236	mRNA
AKFM01000091	172093	172522	-	transfrag01815	KMPG00237	mRNA
AKFM01000091	173985	174393	-	transfrag01819	KMPG00238	mRNA
AKFM01000091	177594	177716	-	transfrag01827	KMPG00239	mRNA
AKFM01000091	178099	178329	-	transfrag01829	KMPG00239	mRNA
AKFM01000091	182213	182483	-	transfrag01835	KMPG00241	mRNA
AKFM01000091	182691	184891	-	transfrag01836	KMPG00241	mRNA
AKFM01000091	189693	190318	-	transfrag01842	KMPG00244	mRNA
AKFM01000091	190385	190618	-	transfrag01843	KMPG00244	mRNA
AKFM01000091	190785	193048	-	transfrag01844	KMPG00244	mRNA
AKFM01000091	193505	194132	-	transfrag01845	KMPG00245	mRNA
AKFM01000091	203395	204127	-	transfrag01865	KMPG00249	mRNA
AKFM01000091	206859	209752	-	transfrag01871	KMPG00251	mRNA
AKFM01000091	212381	212808	-	transfrag01875	KMPG00253	mRNA
AKFM01000091	216231	216442	-	transfrag01885	KMPG00256	mRNA
AKFM01000091	217578	217849	-	transfrag01888	KMPG00256	mRNA
AKFM01000091	221993	222047	-	transfrag01896	KMPG00259	mRNA
AKFM01000091	222178	222716	-	transfrag01897	KMPG00259	mRNA
AKFM01000091	222845	223334	-	transfrag01898	KMPG00259	mRNA
AKFM01000091	230604	231241	-	transfrag01910	KMPG00263	mRNA
AKFM01000091	265262	265987	-	transfrag01977	KMPG00274	mRNA
AKFM01000091	267335	267714	-	transfrag01982	KMPG00276	mRNA
AKFM01000091	272101	272297	-	transfrag01990	KMPG00277	mRNA
AKFM01000098	6893	8794	+	transfrag02060	KMPG00288	mRNA
AKFM01000098	8921	9570	+	transfrag02061	KMPG00288	mRNA
AKFM01000098	11047	12355	+	transfrag02064	KMPG00289	mRNA
AKFM01000098	14016	15550	+	transfrag02068	KMPG00290	mRNA
AKFM01000098	16797	17922	+	transfrag02070	KMPG00291	mRNA
AKFM01000098	18174	18338	+	transfrag02071	KMPG00292	mRNA
AKFM01000098	18618	18898	+	transfrag02072	KMPG00292	mRNA
AKFM01000098	26128	27542	+	transfrag02085	KMPG00296	mRNA
AKFM01000098	27869	28868	+	transfrag02087	KMPG00296	mRNA
AKFM01000098	29004	29572	+	transfrag02088	KMPG00296	mRNA
AKFM01000098	30193	30437	+	transfrag02091	KMPG00296	mRNA
AKFM01000098	30637	31974	+	transfrag02092	KMPG00296	mRNA
AKFM01000098	32158	33722	+	transfrag02093	KMPG00296	mRNA
AKFM01000098	35873	36031	+	transfrag02098	KMPG00297	mRNA
AKFM01000098	38732	39768	+	transfrag02102	KMPG00298	mRNA
AKFM01000098	43259	43685	+	transfrag02111	KMPG00302	mRNA
AKFM01000098	44000	44625	+	transfrag02113	KMPG00303	mRNA
AKFM01000098	44761	45609	+	transfrag02114	KMPG00303	mRNA
AKFM01000098	48628	49761	+	transfrag02119	KMPG00305	mRNA
AKFM01000098	50481	50576	+	transfrag02121	KMPG00306	mRNA
AKFM01000098	50682	50890	+	transfrag02122	KMPG00306	mRNA
AKFM01000098	56625	56821	+	transfrag02134	KMPG00309	mRNA
AKFM01000098	57473	57810	+	transfrag02136	KMPG00310	mRNA
AKFM01000098	68176	68954	+	transfrag02156	KMPG00316	mRNA
AKFM01000098	70704	70900	+	transfrag02159	KMPG00317	mRNA
AKFM01000098	70997	72270	+	transfrag02160	KMPG00317	mRNA
AKFM01000098	81778	83363	+	transfrag02170	KMPG00322	mRNA
AKFM01000098	84940	86165	+	transfrag02174	KMPG00324	mRNA
AKFM01000098	88064	88314	+	transfrag02179	KMPG00326	mRNA
AKFM01000098	92587	93297	+	transfrag02185	KMPG00329	mRNA
AKFM01000098	115884	117928	+	transfrag02225	KMPG00338	mRNA
AKFM01000098	118006	118166	+	transfrag02226	KMPG00338	mRNA
AKFM01000098	140247	143017	+	transfrag02264	KMPG00350	mRNA
AKFM01000098	145321	147154	+	transfrag02270	KMPG00352	mRNA
AKFM01000098	155491	155884	+	transfrag02283	KMPG00356	mRNA
AKFM01000098	160354	161321	+	transfrag02291	KMPG00358	mRNA
AKFM01000098	161677	162431	+	transfrag02292	KMPG00359	mRNA
AKFM01000098	163494	164139	+	transfrag02293	KMPG00360	mRNA
AKFM01000098	164287	164564	+	transfrag02294	KMPG00360	mRNA
AKFM01000098	164610	164704	+	transfrag02295	KMPG00360	mRNA
AKFM01000098	165665	165814	+	transfrag02298	KMPG00360	mRNA
AKFM01000098	170953	171554	+	transfrag02305	KMPG00363	mRNA
AKFM01000098	172907	173304	+	transfrag02306	KMPG00365	mRNA
AKFM01000098	173938	174346	+	transfrag02308	KMPG00365	mRNA
AKFM01000098	174956	175296	+	transfrag02311	KMPG00365	mRNA
AKFM01000098	177694	178714	+	transfrag02316	KMPG00367	mRNA
AKFM01000098	178876	180489	+	transfrag02317	KMPG00367	mRNA
AKFM01000098	187584	187973	+	transfrag02330	KMPG00370	mRNA
AKFM01000098	189915	191369	+	transfrag02334	KMPG00372	mRNA
AKFM01000098	191765	192979	+	transfrag02335	KMPG00373	mRNA
AKFM01000098	200348	200688	+	transfrag02349	KMPG00377	mRNA
AKFM01000098	200741	201388	+	transfrag02350	KMPG00377	mRNA
AKFM01000098	217929	219260	+	transfrag02372	KMPG00382	mRNA
AKFM01000098	219997	221306	+	transfrag02375	KMPG00383	mRNA
AKFM01000098	221569	222257	+	transfrag02376	KMPG00383	mRNA
AKFM01000098	222319	222643	+	transfrag02377	KMPG00383	mRNA
AKFM01000098	223601	223924	+	transfrag02380	KMPG00383	mRNA
AKFM01000098	225498	226298	+	transfrag02382	KMPG00385	mRNA
AKFM01000098	228251	229548	+	transfrag02386	KMPG00387	mRNA
AKFM01000098	230028	230756	+	transfrag02388	KMPG00388	mRNA
AKFM01000098	232754	234307	+	transfrag02393	KMPG00390	mRNA
AKFM01000098	234616	235929	+	transfrag02394	KMPG00391	mRNA
AKFM01000098	236372	236675	+	transfrag02395	KMPG00392	mRNA
AKFM01000098	236971	238382	+	transfrag02396	KMPG00393	mRNA
AKFM01000098	238539	238884	+	transfrag02397	KMPG00393	mRNA
AKFM01000098	265270	266711	+	transfrag02444	KMPG00403	mRNA
AKFM01000098	267314	267535	+	transfrag02446	KMPG00404	mRNA
AKFM01000098	274038	275161	+	transfrag02455	KMPG00408	mRNA
AKFM01000098	277227	278206	+	transfrag02461	KMPG00410	mRNA
AKFM01000098	278833	280173	+	transfrag02463	KMPG00411	mRNA
AKFM01000098	283252	283802	+	transfrag02468	KMPG00413	mRNA
AKFM01000098	284157	284664	+	transfrag02470	KMPG00413	mRNA
AKFM01000098	284857	287975	+	transfrag02471	KMPG00414	mRNA
AKFM01000098	289058	290202	+	transfrag02474	KMPG00416	mRNA
AKFM01000098	304986	307433	+	transfrag02494	KMPG00423	mRNA
AKFM01000098	310494	313620	+	transfrag02503	KMPG00425	mRNA
AKFM01000098	319772	321032	+	transfrag02512	KMPG00428	mRNA
AKFM01000098	322021	323473	+	transfrag02514	KMPG00430	mRNA
AKFM01000098	323864	323967	+	transfrag02516	KMPG00430	mRNA
AKFM01000098	330472	330963	+	transfrag02529	KMPG00433	mRNA
AKFM01000098	337783	341079	+	transfrag02535	KMPG00437	mRNA
AKFM01000098	351927	352451	+	transfrag02555	KMPG00440	mRNA
AKFM01000098	354430	354872	+	transfrag02557	KMPG00441	mRNA
AKFM01000098	354978	355869	+	transfrag02558	KMPG00441	mRNA
AKFM01000098	356439	358258	+	transfrag02561	KMPG00442	mRNA
AKFM01000098	362474	363586	+	transfrag02569	KMPG00445	mRNA
AKFM01000098	363695	364840	+	transfrag02570	KMPG00446	mRNA
AKFM01000098	373080	373604	+	transfrag02588	KMPG00451	mRNA
AKFM01000098	388791	388945	+	transfrag02610	KMPG00459	mRNA
AKFM01000098	391829	393101	+	transfrag02619	KMPG00461	mRNA
AKFM01000098	19133	19282	-	transfrag02651	KMPG00293	mRNA
AKFM01000098	19475	19669	-	transfrag02652	KMPG00293	mRNA
AKFM01000098	20263	20833	-	transfrag02654	KMPG00293	mRNA
AKFM01000098	22188	22596	-	transfrag02657	KMPG00294	mRNA
AKFM01000098	23542	25151	-	transfrag02660	KMPG00295	mRNA
AKFM01000098	39957	40335	-	transfrag02684	KMPG00299	mRNA
AKFM01000098	40505	41469	-	transfrag02685	KMPG00300	mRNA
AKFM01000098	41833	43071	-	transfrag02687	KMPG00301	mRNA
AKFM01000098	51040	52095	-	transfrag02700	KMPG00307	mRNA
AKFM01000098	52590	54343	-	transfrag02703	KMPG00308	mRNA
AKFM01000098	59110	59679	-	transfrag02711	KMPG00311	mRNA
AKFM01000098	63563	64082	-	transfrag02717	KMPG00313	mRNA
AKFM01000098	72695	72923	-	transfrag02733	KMPG00318	mRNA
AKFM01000098	74956	75390	-	transfrag02737	KMPG00319	mRNA
AKFM01000098	80695	80997	-	transfrag02746	KMPG00321	mRNA
AKFM01000098	86174	86823	-	transfrag02757	KMPG00325	mRNA
AKFM01000098	90604	91483	-	transfrag02767	KMPG00328	mRNA
AKFM01000098	93835	94174	-	transfrag02774	KMPG00330	mRNA
AKFM01000098	94310	95847	-	transfrag02775	KMPG00330	mRNA
AKFM01000098	99171	100136	-	transfrag02779	KMPG00332	mRNA
AKFM01000098	100243	100399	-	transfrag02780	KMPG00332	mRNA
AKFM01000098	100548	102449	-	transfrag02781	KMPG00332	mRNA
AKFM01000098	102517	103928	-	transfrag02782	KMPG00333	mRNA
AKFM01000098	104716	104938	-	transfrag02784	KMPG00334	mRNA
AKFM01000098	105211	105300	-	transfrag02785	KMPG00334	mRNA
AKFM01000098	106342	106724	-	transfrag02787	KMPG00335	mRNA
AKFM01000098	107171	108861	-	transfrag02788	KMPG00336	mRNA
AKFM01000098	109325	111977	-	transfrag02789	KMPG00337	mRNA
AKFM01000098	118595	118907	-	transfrag02800	KMPG00339	mRNA
AKFM01000098	119986	120347	-	transfrag02804	KMPG00340	mRNA
AKFM01000098	120829	121975	-	transfrag02805	KMPG00340	mRNA
AKFM01000098	123353	123712	-	transfrag02808	KMPG00341	mRNA
AKFM01000098	123919	124656	-	transfrag02809	KMPG00341	mRNA
AKFM01000098	124891	125392	-	transfrag02810	KMPG00342	mRNA
AKFM01000098	125914	126064	-	transfrag02812	KMPG00342	mRNA
AKFM01000098	126250	127582	-	transfrag02813	KMPG00342	mRNA
AKFM01000098	128035	128188	-	transfrag02815	KMPG00342	mRNA
AKFM01000098	128561	129182	-	transfrag02816	KMPG00343	mRNA
AKFM01000098	129875	130056	-	transfrag02818	KMPG00344	mRNA
AKFM01000098	130120	130308	-	transfrag02819	KMPG00344	mRNA
AKFM01000098	131166	132666	-	transfrag02821	KMPG00345	mRNA
AKFM01000098	134028	135322	-	transfrag02824	KMPG00346	mRNA
AKFM01000098	135369	136119	-	transfrag02825	KMPG00346	mRNA
AKFM01000098	138053	138762	-	transfrag02829	KMPG00348	mRNA
AKFM01000098	143164	145109	-	transfrag02834	KMPG00351	mRNA
AKFM01000098	147216	147832	-	transfrag02837	KMPG00353	mRNA
AKFM01000098	148757	149067	-	transfrag02840	KMPG00353	mRNA
AKFM01000098	150199	150571	-	transfrag02844	KMPG00353	mRNA
AKFM01000098	151030	151357	-	transfrag02845	KMPG00353	mRNA
AKFM01000098	152113	152297	-	transfrag02847	KMPG00354	mRNA
AKFM01000098	152563	152696	-	transfrag02848	KMPG00354	mRNA
AKFM01000098	153783	153908	-	transfrag02851	KMPG00355	mRNA
AKFM01000098	157520	158079	-	transfrag02858	KMPG00357	mRNA
AKFM01000098	168155	168507	-	transfrag02875	KMPG00361	mRNA
AKFM01000098	171566	172037	-	transfrag02880	KMPG00364	mRNA
AKFM01000098	172278	172588	-	transfrag02881	KMPG00364	mRNA
AKFM01000098	175886	176605	-	transfrag02888	KMPG00366	mRNA
AKFM01000098	182479	183096	-	transfrag02897	KMPG00369	mRNA
AKFM01000098	183793	184151	-	transfrag02900	KMPG00369	mRNA
AKFM01000098	184898	184993	-	transfrag02902	KMPG00369	mRNA
AKFM01000098	188176	189508	-	transfrag02908	KMPG00371	mRNA
AKFM01000098	193521	194935	-	transfrag02914	KMPG00374	mRNA
AKFM01000098	198939	199145	-	transfrag02921	KMPG00376	mRNA
AKFM01000098	202338	203110	-	transfrag02928	KMPG00378	mRNA
AKFM01000098	203541	203883	-	transfrag02930	KMPG00378	mRNA
AKFM01000098	204027	205081	-	transfrag02931	KMPG00378	mRNA
AKFM01000098	205941	207953	-	transfrag02933	KMPG00379	mRNA
AKFM01000098	209361	210689	-	transfrag02938	KMPG00380	mRNA
AKFM01000098	210751	211050	-	transfrag02939	KMPG00380	mRNA
AKFM01000098	211759	212454	-	transfrag02940	KMPG00380	mRNA
AKFM01000098	213803	215058	-	transfrag02942	KMPG00381	mRNA
AKFM01000098	225017	225251	-	transfrag02958	KMPG00384	mRNA
AKFM01000098	231364	232436	-	transfrag02966	KMPG00389	mRNA
AKFM01000098	238827	240148	-	transfrag02974	KMPG00394	mRNA
AKFM01000098	250449	250784	-	transfrag02988	KMPG00398	mRNA
AKFM01000098	251790	252460	-	transfrag02991	KMPG00398	mRNA
AKFM01000098	253860	255516	-	transfrag02994	KMPG00399	mRNA
AKFM01000098	255726	255809	-	transfrag02995	KMPG00399	mRNA
AKFM01000098	258241	259021	-	transfrag03002	KMPG00400	mRNA
AKFM01000098	261943	264562	-	transfrag03008	KMPG00402	mRNA
AKFM01000098	269312	270571	-	transfrag03015	KMPG00406	mRNA
AKFM01000098	271068	273735	-	transfrag03017	KMPG00407	mRNA
AKFM01000098	275635	276855	-	transfrag03024	KMPG00409	mRNA
AKFM01000098	293113	295018	-	transfrag03048	KMPG00419	mRNA
AKFM01000098	295353	296994	-	transfrag03050	KMPG00420	mRNA
AKFM01000098	297102	298311	-	transfrag03051	KMPG00420	mRNA
AKFM01000098	298666	302434	-	transfrag03052	KMPG00421	mRNA
AKFM01000098	307529	309642	-	transfrag03062	KMPG00424	mRNA
AKFM01000098	314901	315146	-	transfrag03073	KMPG00426	mRNA
AKFM01000098	315601	315956	-	transfrag03074	KMPG00426	mRNA
AKFM01000098	316451	318194	-	transfrag03075	KMPG00426	mRNA
AKFM01000098	318262	319487	-	transfrag03076	KMPG00427	mRNA
AKFM01000098	324070	324715	-	transfrag03088	KMPG00431	mRNA
AKFM01000098	324956	326535	-	transfrag03090	KMPG00432	mRNA
AKFM01000098	331094	332515	-	transfrag03100	KMPG00434	mRNA
AKFM01000098	335042	336876	-	transfrag03103	KMPG00436	mRNA
AKFM01000098	344019	345097	-	transfrag03111	KMPG00439	mRNA
AKFM01000098	345244	345430	-	transfrag03112	KMPG00439	mRNA
AKFM01000098	345551	346108	-	transfrag03113	KMPG00439	mRNA
AKFM01000098	346471	347195	-	transfrag03114	KMPG00439	mRNA
AKFM01000098	348480	348758	-	transfrag03119	KMPG00439	mRNA
AKFM01000098	348863	349230	-	transfrag03120	KMPG00439	mRNA
AKFM01000098	349355	349553	-	transfrag03121	KMPG00439	mRNA
AKFM01000098	358716	358895	-	transfrag03139	KMPG00443	mRNA
AKFM01000098	360260	360408	-	transfrag03141	KMPG00444	mRNA
AKFM01000098	367870	368771	-	transfrag03153	KMPG00448	mRNA
AKFM01000098	368901	369040	-	transfrag03154	KMPG00448	mRNA
AKFM01000098	369203	369649	-	transfrag03155	KMPG00448	mRNA
AKFM01000098	371668	372612	-	transfrag03161	KMPG00450	mRNA
AKFM01000098	373785	374377	-	transfrag03165	KMPG00452	mRNA
AKFM01000098	374538	374791	-	transfrag03166	KMPG00452	mRNA
AKFM01000098	375417	376132	-	transfrag03168	KMPG00452	mRNA
AKFM01000098	377149	377810	-	transfrag03170	KMPG00453	mRNA
AKFM01000098	379483	379716	-	transfrag03173	KMPG00454	mRNA
AKFM01000098	382251	382616	-	transfrag03177	KMPG00455	mRNA
AKFM01000100	101	413	+	transfrag03200	KMPG00463	mRNA
AKFM01000101	2285	2663	+	transfrag03206	KMPG00464	mRNA
AKFM01000103	4793	5080	+	transfrag03220	KMPG00465	mRNA
AKFM01000103	12866	13283	+	transfrag03233	KMPG00469	mRNA
AKFM01000103	16053	16665	+	transfrag03237	KMPG00471	mRNA
AKFM01000103	19642	20549	+	transfrag03241	KMPG00472	mRNA
AKFM01000103	27922	28169	+	transfrag03254	KMPG00476	mRNA
AKFM01000103	31371	31724	+	transfrag03259	KMPG00479	mRNA
AKFM01000103	33325	33754	+	transfrag03262	KMPG00480	mRNA
AKFM01000103	34169	34576	+	transfrag03263	KMPG00481	mRNA
AKFM01000103	34727	34784	+	transfrag03264	KMPG00481	mRNA
AKFM01000103	39666	40234	+	transfrag03276	KMPG00484	mRNA
AKFM01000103	45697	46072	+	transfrag03288	KMPG00488	mRNA
AKFM01000103	46137	46933	+	transfrag03289	KMPG00488	mRNA
AKFM01000103	53474	53804	+	transfrag03302	KMPG00493	mRNA
AKFM01000103	58202	58665	+	transfrag03308	KMPG00496	mRNA
AKFM01000103	60869	61006	+	transfrag03313	KMPG00497	mRNA
AKFM01000103	67231	67301	+	transfrag03329	KMPG00501	mRNA
AKFM01000103	68482	69401	+	transfrag03332	KMPG00501	mRNA
AKFM01000103	74126	75628	+	transfrag03340	KMPG00504	mRNA
AKFM01000103	81787	82972	+	transfrag03357	KMPG00507	mRNA
AKFM01000103	86022	86400	+	transfrag03361	KMPG00509	mRNA
AKFM01000103	90017	91420	+	transfrag03367	KMPG00511	mRNA
AKFM01000103	91562	91866	+	transfrag03368	KMPG00511	mRNA
AKFM01000103	92862	93313	+	transfrag03372	KMPG00511	mRNA
AKFM01000103	93953	94048	+	transfrag03373	KMPG00511	mRNA
AKFM01000103	94488	94633	+	transfrag03375	KMPG00511	mRNA
AKFM01000103	95900	96622	+	transfrag03376	KMPG00511	mRNA
AKFM01000103	98097	98565	+	transfrag03378	KMPG00513	mRNA
AKFM01000103	98982	99428	+	transfrag03379	KMPG00513	mRNA
AKFM01000103	100231	100455	+	transfrag03382	KMPG00513	mRNA
AKFM01000103	106114	106351	+	transfrag03393	KMPG00516	mRNA
AKFM01000103	114166	114336	+	transfrag03404	KMPG00518	mRNA
AKFM01000103	114488	115522	+	transfrag03405	KMPG00518	mRNA
AKFM01000103	116581	117292	+	transfrag03409	KMPG00519	mRNA
AKFM01000103	118459	119030	+	transfrag03413	KMPG00520	mRNA
AKFM01000103	119372	119503	+	transfrag03414	KMPG00521	mRNA
AKFM01000103	120003	120247	+	transfrag03416	KMPG00521	mRNA
AKFM01000103	134153	136952	+	transfrag03443	KMPG00529	mRNA
AKFM01000103	137431	138354	+	transfrag03445	KMPG00530	mRNA
AKFM01000103	138528	138963	+	transfrag03446	KMPG00530	mRNA
AKFM01000103	139511	140232	+	transfrag03448	KMPG00531	mRNA
AKFM01000103	141407	141721	+	transfrag03451	KMPG00531	mRNA
AKFM01000103	143791	143963	+	transfrag03457	KMPG00531	mRNA
AKFM01000103	145251	146287	+	transfrag03460	KMPG00533	mRNA
AKFM01000103	153738	153978	+	transfrag03475	KMPG00538	mRNA
AKFM01000103	154655	154925	+	transfrag03477	KMPG00538	mRNA
AKFM01000103	154995	155454	+	transfrag03478	KMPG00538	mRNA
AKFM01000103	155651	156124	+	transfrag03479	KMPG00538	mRNA
AKFM01000103	160032	160166	+	transfrag03485	KMPG00541	mRNA
AKFM01000103	160841	162309	+	transfrag03487	KMPG00542	mRNA
AKFM01000103	163959	164637	+	transfrag03489	KMPG00543	mRNA
AKFM01000103	167299	169122	+	transfrag03492	KMPG00544	mRNA
AKFM01000103	170295	171534	+	transfrag03495	KMPG00545	mRNA
AKFM01000103	171782	173140	+	transfrag03496	KMPG00546	mRNA
AKFM01000103	173455	175552	+	transfrag03498	KMPG00547	mRNA
AKFM01000103	175848	176611	+	transfrag03500	KMPG00547	mRNA
AKFM01000103	177485	177895	+	transfrag03502	KMPG00548	mRNA
AKFM01000103	178089	178315	+	transfrag03503	KMPG00548	mRNA
AKFM01000103	178568	179321	+	transfrag03504	KMPG00548	mRNA
AKFM01000103	180408	180626	+	transfrag03508	KMPG00549	mRNA
AKFM01000103	182954	183611	+	transfrag03511	KMPG00552	mRNA
AKFM01000103	198255	198643	+	transfrag03532	KMPG00559	mRNA
AKFM01000103	199665	200457	+	transfrag03534	KMPG00560	mRNA
AKFM01000103	200697	200880	+	transfrag03535	KMPG00560	mRNA
AKFM01000103	201166	201456	+	transfrag03536	KMPG00560	mRNA
AKFM01000103	201957	202220	+	transfrag03538	KMPG00560	mRNA
AKFM01000103	212031	212298	+	transfrag03562	KMPG00565	mRNA
AKFM01000103	212577	213204	+	transfrag03563	KMPG00565	mRNA
AKFM01000103	219015	219638	+	transfrag03573	KMPG00567	mRNA
AKFM01000103	225611	226227	+	transfrag03586	KMPG00571	mRNA
AKFM01000103	226382	226737	+	transfrag03587	KMPG00571	mRNA
AKFM01000103	230738	232028	+	transfrag03598	KMPG00574	mRNA
AKFM01000103	232139	232652	+	transfrag03599	KMPG00574	mRNA
AKFM01000103	243766	245241	+	transfrag03616	KMPG00578	mRNA
AKFM01000103	245652	245702	+	transfrag03618	KMPG00579	mRNA
AKFM01000103	245813	247217	+	transfrag03619	KMPG00579	mRNA
AKFM01000103	249123	249483	+	transfrag03621	KMPG00581	mRNA
AKFM01000103	249875	250345	+	transfrag03623	KMPG00581	mRNA
AKFM01000103	251691	253514	+	transfrag03625	KMPG00582	mRNA
AKFM01000103	257551	258297	+	transfrag03632	KMPG00585	mRNA
AKFM01000103	275281	275513	+	transfrag03662	KMPG00592	mRNA
AKFM01000103	276219	276726	+	transfrag03664	KMPG00592	mRNA
AKFM01000103	277130	277506	+	transfrag03665	KMPG00592	mRNA
AKFM01000103	286966	290503	+	transfrag03679	KMPG00599	mRNA
AKFM01000103	291354	294353	+	transfrag03682	KMPG00600	mRNA
AKFM01000103	297853	298977	+	transfrag03685	KMPG00603	mRNA
AKFM01000103	301343	302233	+	transfrag03689	KMPG00605	mRNA
AKFM01000103	302277	302885	+	transfrag03690	KMPG00605	mRNA
AKFM01000103	304624	304926	+	transfrag03695	KMPG00606	mRNA
AKFM01000103	305501	306229	+	transfrag03696	KMPG00606	mRNA
AKFM01000103	306282	306737	+	transfrag03697	KMPG00606	mRNA
AKFM01000103	307942	308120	+	transfrag03700	KMPG00607	mRNA
AKFM01000103	308301	308594	+	transfrag03701	KMPG00607	mRNA
AKFM01000103	308677	311733	+	transfrag03702	KMPG00607	mRNA
AKFM01000103	311841	312340	+	transfrag03703	KMPG00607	mRNA
AKFM01000103	334040	334376	+	transfrag03740	KMPG00615	mRNA
AKFM01000103	342605	342878	+	transfrag03754	KMPG00622	mRNA
AKFM01000103	343007	344117	+	transfrag03755	KMPG00622	mRNA
AKFM01000103	347638	350407	+	transfrag03760	KMPG00625	mRNA
AKFM01000103	352794	353793	+	transfrag03765	KMPG00627	mRNA
AKFM01000103	354288	354525	+	transfrag03767	KMPG00627	mRNA
AKFM01000103	355865	356457	+	transfrag03771	KMPG00627	mRNA
AKFM01000103	379959	382519	+	transfrag03799	KMPG00635	mRNA
AKFM01000103	385065	387119	+	transfrag03801	KMPG00637	mRNA
AKFM01000103	393407	395022	+	transfrag03811	KMPG00641	mRNA
AKFM01000103	402770	403455	+	transfrag03821	KMPG00644	mRNA
AKFM01000103	408693	408849	+	transfrag03831	KMPG00647	mRNA
AKFM01000103	409476	409646	+	transfrag03833	KMPG00647	mRNA
AKFM01000103	411331	412500	+	transfrag03836	KMPG00650	mRNA
AKFM01000103	413100	413283	+	transfrag03838	KMPG00650	mRNA
AKFM01000103	413351	413657	+	transfrag03839	KMPG00650	mRNA
AKFM01000103	413835	414405	+	transfrag03840	KMPG00650	mRNA
AKFM01000103	414512	414746	+	transfrag03841	KMPG00650	mRNA
AKFM01000103	414921	415259	+	transfrag03842	KMPG00650	mRNA
AKFM01000103	415375	415628	+	transfrag03843	KMPG00650	mRNA
AKFM01000103	416921	417060	+	transfrag03846	KMPG00650	mRNA
AKFM01000103	421462	421746	+	transfrag03860	KMPG00654	mRNA
AKFM01000103	421904	422352	+	transfrag03861	KMPG00654	mRNA
AKFM01000103	424203	424585	+	transfrag03864	KMPG00656	mRNA
AKFM01000103	427991	428736	+	transfrag03870	KMPG00658	mRNA
AKFM01000103	429944	431404	+	transfrag03873	KMPG00659	mRNA
AKFM01000103	432409	432737	+	transfrag03876	KMPG00660	mRNA
AKFM01000103	434627	435029	+	transfrag03882	KMPG00660	mRNA
AKFM01000103	441948	442262	+	transfrag03898	KMPG00664	mRNA
AKFM01000103	442996	443779	+	transfrag03900	KMPG00664	mRNA
AKFM01000103	446098	446862	+	transfrag03903	KMPG00667	mRNA
AKFM01000103	448195	449593	+	transfrag03905	KMPG00668	mRNA
AKFM01000103	449762	450512	+	transfrag03906	KMPG00669	mRNA
AKFM01000103	450966	452154	+	transfrag03908	KMPG00670	mRNA
AKFM01000103	453578	455049	+	transfrag03910	KMPG00670	mRNA
AKFM01000103	462542	462816	+	transfrag03924	KMPG00674	mRNA
AKFM01000103	470521	471068	+	transfrag03934	KMPG00678	mRNA
AKFM01000103	472337	472640	+	transfrag03936	KMPG00680	mRNA
AKFM01000103	473150	474045	+	transfrag03938	KMPG00680	mRNA
AKFM01000103	474153	476120	+	transfrag03939	KMPG00681	mRNA
AKFM01000103	482216	482374	+	transfrag03949	KMPG00684	mRNA
AKFM01000103	482505	483046	+	transfrag03950	KMPG00684	mRNA
AKFM01000103	483254	483572	+	transfrag03951	KMPG00685	mRNA
AKFM01000103	483630	484951	+	transfrag03952	KMPG00685	mRNA
AKFM01000103	488512	488734	+	transfrag03957	KMPG00687	mRNA
AKFM01000103	488776	489876	+	transfrag03958	KMPG00687	mRNA
AKFM01000103	493381	493985	+	transfrag03964	KMPG00689	mRNA
AKFM01000103	495962	496673	+	transfrag03971	KMPG00691	mRNA
AKFM01000103	501444	502655	+	transfrag03980	KMPG00695	mRNA
AKFM01000103	503731	504023	+	transfrag03983	KMPG00696	mRNA
AKFM01000103	504431	505150	+	transfrag03984	KMPG00697	mRNA
AKFM01000103	505596	506146	+	transfrag03986	KMPG00697	mRNA
AKFM01000103	509433	509702	+	transfrag03995	KMPG00699	mRNA
AKFM01000103	511409	511843	+	transfrag03999	KMPG00700	mRNA
AKFM01000103	512144	512589	+	transfrag04000	KMPG00700	mRNA
AKFM01000103	513609	513956	+	transfrag04001	KMPG00700	mRNA
AKFM01000103	514021	514234	+	transfrag04002	KMPG00700	mRNA
AKFM01000103	514460	514794	+	transfrag04003	KMPG00701	mRNA
AKFM01000103	515185	515864	+	transfrag04005	KMPG00702	mRNA
AKFM01000103	515984	516690	+	transfrag04006	KMPG00702	mRNA
AKFM01000103	518188	518776	+	transfrag04008	KMPG00703	mRNA
AKFM01000103	519079	519852	+	transfrag04009	KMPG00704	mRNA
AKFM01000103	520048	520479	+	transfrag04010	KMPG00704	mRNA
AKFM01000103	520733	521116	+	transfrag04011	KMPG00704	mRNA
AKFM01000103	523245	524024	+	transfrag04017	KMPG00706	mRNA
AKFM01000103	531619	532062	+	transfrag04035	KMPG00710	mRNA
AKFM01000103	533618	533949	+	transfrag04038	KMPG00711	mRNA
AKFM01000103	540086	541131	+	transfrag04049	KMPG00717	mRNA
AKFM01000103	543434	544194	+	transfrag04054	KMPG00718	mRNA
AKFM01000103	545483	547152	+	transfrag04057	KMPG00719	mRNA
AKFM01000103	550521	552153	+	transfrag04062	KMPG00722	mRNA
AKFM01000103	552494	555024	+	transfrag04064	KMPG00723	mRNA
AKFM01000103	557679	557839	+	transfrag04069	KMPG00725	mRNA
AKFM01000103	558569	559379	+	transfrag04071	KMPG00726	mRNA
AKFM01000103	559692	562240	+	transfrag04072	KMPG00727	mRNA
AKFM01000103	562953	564030	+	transfrag04075	KMPG00728	mRNA
AKFM01000103	564485	566173	+	transfrag04077	KMPG00728	mRNA
AKFM01000103	590181	590781	+	transfrag04110	KMPG00736	mRNA
AKFM01000103	590835	591114	+	transfrag04112	KMPG00737	mRNA
AKFM01000103	595922	596076	+	transfrag04118	KMPG00739	mRNA
AKFM01000103	596748	597485	+	transfrag04120	KMPG00740	mRNA
AKFM01000103	597604	598201	+	transfrag04121	KMPG00741	mRNA
AKFM01000103	600158	600929	+	transfrag04125	KMPG00742	mRNA
AKFM01000103	604158	604926	+	transfrag04132	KMPG00744	mRNA
AKFM01000103	605077	605575	+	transfrag04133	KMPG00744	mRNA
AKFM01000103	605693	606074	+	transfrag04134	KMPG00744	mRNA
AKFM01000103	609676	611932	+	transfrag04138	KMPG00746	mRNA
AKFM01000103	612498	612952	+	transfrag04139	KMPG00747	mRNA
AKFM01000103	613285	613935	+	transfrag04140	KMPG00747	mRNA
AKFM01000103	615822	618319	+	transfrag04145	KMPG00749	mRNA
AKFM01000103	619888	620042	+	transfrag04148	KMPG00751	mRNA
AKFM01000103	620163	620435	+	transfrag04149	KMPG00751	mRNA
AKFM01000103	620701	621014	+	transfrag04150	KMPG00751	mRNA
AKFM01000103	622207	623012	+	transfrag04154	KMPG00753	mRNA
AKFM01000103	623140	623828	+	transfrag04155	KMPG00753	mRNA
AKFM01000103	630310	630722	+	transfrag04166	KMPG00757	mRNA
AKFM01000103	632517	635995	+	transfrag04169	KMPG00759	mRNA
AKFM01000103	636211	637406	+	transfrag04170	KMPG00760	mRNA
AKFM01000103	638438	638938	+	transfrag04173	KMPG00761	mRNA
AKFM01000103	639980	641171	+	transfrag04175	KMPG00762	mRNA
AKFM01000103	647249	648932	+	transfrag04185	KMPG00767	mRNA
AKFM01000103	654410	655154	+	transfrag04198	KMPG00771	mRNA
AKFM01000103	655615	657840	+	transfrag04200	KMPG00772	mRNA
AKFM01000103	658152	659330	+	transfrag04201	KMPG00773	mRNA
AKFM01000103	660369	660474	+	transfrag04206	KMPG00774	mRNA
AKFM01000103	660661	661218	+	transfrag04207	KMPG00774	mRNA
AKFM01000103	661544	662465	+	transfrag04209	KMPG00775	mRNA
AKFM01000103	662575	663162	+	transfrag04210	KMPG00775	mRNA
AKFM01000103	663266	663954	+	transfrag04211	KMPG00775	mRNA
AKFM01000103	665073	666859	+	transfrag04213	KMPG00777	mRNA
AKFM01000103	667014	668260	+	transfrag04214	KMPG00777	mRNA
AKFM01000103	671723	673494	+	transfrag04220	KMPG00780	mRNA
AKFM01000103	673954	674886	+	transfrag04222	KMPG00781	mRNA
AKFM01000103	674946	675212	+	transfrag04223	KMPG00782	mRNA
AKFM01000103	675262	675838	+	transfrag04224	KMPG00782	mRNA
AKFM01000103	683287	684129	+	transfrag04234	KMPG00785	mRNA
AKFM01000103	691713	692799	+	transfrag04246	KMPG00788	mRNA
AKFM01000103	698387	700006	+	transfrag04254	KMPG00791	mRNA
AKFM01000103	700901	702306	+	transfrag04257	KMPG00792	mRNA
AKFM01000103	702356	702936	+	transfrag04258	KMPG00792	mRNA
AKFM01000103	706242	707302	+	transfrag04264	KMPG00795	mRNA
AKFM01000103	708460	708889	+	transfrag04267	KMPG00795	mRNA
AKFM01000103	712376	713649	+	transfrag04275	KMPG00797	mRNA
AKFM01000103	717185	717327	+	transfrag04286	KMPG00799	mRNA
AKFM01000103	717438	717950	+	transfrag04287	KMPG00799	mRNA
AKFM01000103	718177	718619	+	transfrag04288	KMPG00799	mRNA
AKFM01000103	719010	719226	+	transfrag04290	KMPG00799	mRNA
AKFM01000103	723402	726360	+	transfrag04303	KMPG00801	mRNA
AKFM01000103	726705	727493	+	transfrag04305	KMPG00802	mRNA
AKFM01000103	750550	753345	+	transfrag04336	KMPG00812	mRNA
AKFM01000103	753451	753796	+	transfrag04337	KMPG00812	mRNA
AKFM01000103	753890	754436	+	transfrag04338	KMPG00812	mRNA
AKFM01000103	758595	760302	+	transfrag04344	KMPG00814	mRNA
AKFM01000103	770733	772698	+	transfrag04356	KMPG00817	mRNA
AKFM01000103	772818	774821	+	transfrag04357	KMPG00817	mRNA
AKFM01000103	777855	779161	+	transfrag04363	KMPG00820	mRNA
AKFM01000103	779268	779645	+	transfrag04364	KMPG00820	mRNA
AKFM01000103	783973	784565	+	transfrag04371	KMPG00823	mRNA
AKFM01000103	790783	791384	+	transfrag04381	KMPG00825	mRNA
AKFM01000103	803877	804488	+	transfrag04404	KMPG00832	mRNA
AKFM01000103	807396	809146	+	transfrag04409	KMPG00834	mRNA
AKFM01000103	809519	810969	+	transfrag04410	KMPG00835	mRNA
AKFM01000103	813080	814708	+	transfrag04415	KMPG00837	mRNA
AKFM01000103	833304	834380	+	transfrag04437	KMPG00845	mRNA
AKFM01000103	839120	839701	+	transfrag04444	KMPG00848	mRNA
AKFM01000103	845921	846775	+	transfrag04455	KMPG00851	mRNA
AKFM01000103	848534	849948	+	transfrag04458	KMPG00853	mRNA
AKFM01000103	850430	850558	+	transfrag04460	KMPG00853	mRNA
AKFM01000103	851338	851518	+	transfrag04462	KMPG00853	mRNA
AKFM01000103	851641	851847	+	transfrag04463	KMPG00853	mRNA
AKFM01000103	852785	854771	+	transfrag04466	KMPG00855	mRNA
AKFM01000103	856323	857250	+	transfrag04469	KMPG00857	mRNA
AKFM01000103	862916	863704	+	transfrag04479	KMPG00860	mRNA
AKFM01000103	864046	864303	+	transfrag04481	KMPG00860	mRNA
AKFM01000103	864370	864807	+	transfrag04482	KMPG00860	mRNA
AKFM01000103	865182	865398	+	transfrag04484	KMPG00860	mRNA
AKFM01000103	867343	867658	+	transfrag04489	KMPG00862	mRNA
AKFM01000103	870525	871330	+	transfrag04492	KMPG00865	mRNA
AKFM01000103	872953	873331	+	transfrag04494	KMPG00867	mRNA
AKFM01000103	874262	874349	+	transfrag04497	KMPG00867	mRNA
AKFM01000103	878686	879021	+	transfrag04507	KMPG00870	mRNA
AKFM01000103	882049	882351	+	transfrag04515	KMPG00872	mRNA
AKFM01000103	885446	885941	+	transfrag04520	KMPG00874	mRNA
AKFM01000103	888755	889198	+	transfrag04526	KMPG00874	mRNA
AKFM01000103	889576	890101	+	transfrag04528	KMPG00874	mRNA
AKFM01000103	905689	906366	+	transfrag04547	KMPG00883	mRNA
AKFM01000103	908619	910125	+	transfrag04551	KMPG00885	mRNA
AKFM01000103	916422	918171	+	transfrag04564	KMPG00890	mRNA
AKFM01000103	919073	921137	+	transfrag04566	KMPG00891	mRNA
AKFM01000103	927327	929630	+	transfrag04576	KMPG00896	mRNA
AKFM01000103	930485	932615	+	transfrag04579	KMPG00897	mRNA
AKFM01000103	933584	934038	+	transfrag04581	KMPG00898	mRNA
AKFM01000103	934112	934229	+	transfrag04582	KMPG00898	mRNA
AKFM01000103	934983	935726	+	transfrag04584	KMPG00898	mRNA
AKFM01000103	952290	953309	+	transfrag04617	KMPG00907	mRNA
AKFM01000103	953684	954162	+	transfrag04619	KMPG00908	mRNA
AKFM01000103	954291	954788	+	transfrag04620	KMPG00908	mRNA
AKFM01000103	954923	955795	+	transfrag04621	KMPG00908	mRNA
AKFM01000103	958057	958187	+	transfrag04627	KMPG00909	mRNA
AKFM01000103	958738	959312	+	transfrag04629	KMPG00909	mRNA
AKFM01000103	965462	966754	+	transfrag04640	KMPG00913	mRNA
AKFM01000103	967442	968212	+	transfrag04642	KMPG00913	mRNA
AKFM01000103	969187	970028	+	transfrag04644	KMPG00914	mRNA
AKFM01000103	970233	970872	+	transfrag04645	KMPG00914	mRNA
AKFM01000103	972836	973775	+	transfrag04650	KMPG00917	mRNA
AKFM01000103	974723	974996	+	transfrag04652	KMPG00919	mRNA
AKFM01000103	986210	987008	+	transfrag04672	KMPG00927	mRNA
AKFM01000103	992699	993775	+	transfrag04681	KMPG00930	mRNA
AKFM01000103	994635	995581	+	transfrag04685	KMPG00931	mRNA
AKFM01000103	1001077	1001414	+	transfrag04694	KMPG00935	mRNA
AKFM01000103	1003774	1004183	+	transfrag04700	KMPG00937	mRNA
AKFM01000103	1007989	1008550	+	transfrag04705	KMPG00940	mRNA
AKFM01000103	1022683	1023004	+	transfrag04730	KMPG00948	mRNA
AKFM01000103	1023852	1024081	+	transfrag04732	KMPG00948	mRNA
AKFM01000103	1024371	1024487	+	transfrag04734	KMPG00948	mRNA
AKFM01000103	1024667	1025307	+	transfrag04735	KMPG00948	mRNA
AKFM01000103	1026344	1026712	+	transfrag04739	KMPG00948	mRNA
AKFM01000103	1028056	1028236	+	transfrag04743	KMPG00948	mRNA
AKFM01000103	1029326	1030587	+	transfrag04747	KMPG00948	mRNA
AKFM01000103	1030896	1032475	+	transfrag04749	KMPG00948	mRNA
AKFM01000103	1043712	1044070	+	transfrag04770	KMPG00952	mRNA
AKFM01000103	1052971	1054291	+	transfrag04785	KMPG00957	mRNA
AKFM01000103	1084769	1085161	+	transfrag04839	KMPG00965	mRNA
AKFM01000103	1085883	1085958	+	transfrag04841	KMPG00965	mRNA
AKFM01000103	1086436	1086812	+	transfrag04843	KMPG00966	mRNA
AKFM01000103	1087322	1088264	+	transfrag04845	KMPG00967	mRNA
AKFM01000103	1089278	1091077	+	transfrag04849	KMPG00968	mRNA
AKFM01000103	1097806	1098826	+	transfrag04860	KMPG00971	mRNA
AKFM01000103	1098935	1099398	+	transfrag04861	KMPG00971	mRNA
AKFM01000103	1104250	1105250	+	transfrag04869	KMPG00974	mRNA
AKFM01000103	1105429	1105637	+	transfrag04870	KMPG00974	mRNA
AKFM01000103	1106241	1106561	+	transfrag04872	KMPG00974	mRNA
AKFM01000103	1107526	1108218	+	transfrag04876	KMPG00974	mRNA
AKFM01000103	1110053	1110273	+	transfrag04879	KMPG00975	mRNA
AKFM01000103	1121284	1121860	+	transfrag04895	KMPG00983	mRNA
AKFM01000103	1122031	1122654	+	transfrag04896	KMPG00984	mRNA
AKFM01000103	1122873	1123284	+	transfrag04897	KMPG00985	mRNA
AKFM01000103	1125732	1126346	+	transfrag04902	KMPG00987	mRNA
AKFM01000103	1130108	1130687	+	transfrag04910	KMPG00989	mRNA
AKFM01000103	1134128	1135379	+	transfrag04915	KMPG00991	mRNA
AKFM01000103	1142333	1143286	+	transfrag04930	KMPG00995	mRNA
AKFM01000103	1151701	1151996	+	transfrag04942	KMPG01000	mRNA
AKFM01000103	1154467	1154992	+	transfrag04948	KMPG01002	mRNA
AKFM01000103	1156762	1157000	+	transfrag04952	KMPG01004	mRNA
AKFM01000103	1160788	1161572	+	transfrag04958	KMPG01006	mRNA
AKFM01000103	1161613	1162005	+	transfrag04959	KMPG01006	mRNA
AKFM01000103	1163318	1163723	+	transfrag04962	KMPG01006	mRNA
AKFM01000103	1164650	1164882	+	transfrag04964	KMPG01007	mRNA
AKFM01000103	1164989	1165448	+	transfrag04965	KMPG01007	mRNA
AKFM01000103	1182192	1182806	+	transfrag04993	KMPG01014	mRNA
AKFM01000103	1183124	1183538	+	transfrag04995	KMPG01014	mRNA
AKFM01000103	1184387	1185051	+	transfrag04998	KMPG01015	mRNA
AKFM01000103	1185611	1186412	+	transfrag04999	KMPG01016	mRNA
AKFM01000103	1188659	1189385	+	transfrag05006	KMPG01019	mRNA
AKFM01000103	1189523	1190310	+	transfrag05007	KMPG01019	mRNA
AKFM01000103	1191927	1193275	+	transfrag05009	KMPG01021	mRNA
AKFM01000103	1196986	1197479	+	transfrag05015	KMPG01023	mRNA
AKFM01000103	1198833	1199172	+	transfrag05018	KMPG01025	mRNA
AKFM01000103	1199400	1199816	+	transfrag05019	KMPG01025	mRNA
AKFM01000103	1199951	1200295	+	transfrag05020	KMPG01025	mRNA
AKFM01000103	1202691	1202783	+	transfrag05027	KMPG01027	mRNA
AKFM01000103	1204451	1208297	+	transfrag05030	KMPG01028	mRNA
AKFM01000103	1210164	1210462	+	transfrag05033	KMPG01031	mRNA
AKFM01000103	1211300	1211957	+	transfrag05035	KMPG01031	mRNA
AKFM01000103	1215431	1215851	+	transfrag05043	KMPG01033	mRNA
AKFM01000103	1216351	1216959	+	transfrag05044	KMPG01034	mRNA
AKFM01000103	1221644	1223701	+	transfrag05051	KMPG01037	mRNA
AKFM01000103	1228492	1230777	+	transfrag05058	KMPG01040	mRNA
AKFM01000103	1256157	1256531	+	transfrag05103	KMPG01052	mRNA
AKFM01000103	1257906	1258425	+	transfrag05107	KMPG01054	mRNA
AKFM01000103	1258466	1259401	+	transfrag05108	KMPG01055	mRNA
AKFM01000103	1260566	1260786	+	transfrag05109	KMPG01056	mRNA
AKFM01000103	1261066	1261429	+	transfrag05110	KMPG01056	mRNA
AKFM01000103	1261513	1261722	+	transfrag05111	KMRG00250	mRNA
AKFM01000103	1265681	1265978	+	transfrag05116	KMPG01059	mRNA
AKFM01000103	1269111	1269366	+	transfrag05121	KMPG01061	mRNA
AKFM01000103	1269829	1270028	+	transfrag05123	KMPG01061	mRNA
AKFM01000103	1279344	1280096	+	transfrag05135	KMPG01067	mRNA
AKFM01000103	1280464	1281494	+	transfrag05136	KMPG01068	mRNA
AKFM01000103	1282607	1283076	+	transfrag05139	KMPG01068	mRNA
AKFM01000103	1283838	1284290	+	transfrag05141	KMPG01068	mRNA
AKFM01000103	1285289	1286317	+	transfrag05143	KMPG01069	mRNA
AKFM01000103	1286434	1287126	+	transfrag05144	KMPG01069	mRNA
AKFM01000103	1292134	1292241	+	transfrag05154	KMPG01072	mRNA
AKFM01000103	1293276	1294005	+	transfrag05158	KMPG01074	mRNA
AKFM01000103	1294591	1295147	+	transfrag05159	KMPG01074	mRNA
AKFM01000103	1295346	1295401	+	transfrag05160	KMPG01074	mRNA
AKFM01000103	1299156	1299614	+	transfrag05166	KMPG01076	mRNA
AKFM01000103	1311022	1311941	+	transfrag05187	KMPG01081	mRNA
AKFM01000103	1323591	1323818	+	transfrag05210	KMPG01087	mRNA
AKFM01000103	1323880	1324290	+	transfrag05211	KMPG01087	mRNA
AKFM01000103	1324384	1324470	+	transfrag05212	KMPG01087	mRNA
AKFM01000103	1328878	1329403	+	transfrag05222	KMPG01090	mRNA
AKFM01000103	1329469	1330033	+	transfrag05223	KMPG01090	mRNA
AKFM01000103	1331327	1335274	+	transfrag05228	KMPG01091	mRNA
AKFM01000103	1337846	1340023	+	transfrag05233	KMPG01093	mRNA
AKFM01000103	1351069	1353512	+	transfrag05251	KMPG01098	mRNA
AKFM01000103	1353917	1355117	+	transfrag05253	KMPG01099	mRNA
AKFM01000103	1360374	1360809	+	transfrag05262	KMPG01102	mRNA
AKFM01000103	1361664	1361766	+	transfrag05265	KMPG01103	mRNA
AKFM01000103	1361808	1362880	+	transfrag05266	KMPG01103	mRNA
AKFM01000103	1374159	1374564	+	transfrag05283	KMPG01109	mRNA
AKFM01000103	1377016	1377409	+	transfrag05289	KMPG01111	mRNA
AKFM01000103	1386322	1388388	+	transfrag05303	KMPG01116	mRNA
AKFM01000103	1388590	1389642	+	transfrag05304	KMPG01116	mRNA
AKFM01000103	1389701	1391196	+	transfrag05305	KMPG01116	mRNA
AKFM01000103	1395002	1395241	+	transfrag05314	KMPG01119	mRNA
AKFM01000103	1404360	1406981	+	transfrag05330	KMPG01122	mRNA
AKFM01000103	1428203	1428607	+	transfrag05368	KMPG01130	mRNA
AKFM01000103	1428963	1430150	+	transfrag05370	KMPG01130	mRNA
AKFM01000103	1430355	1430445	+	transfrag05371	KMPG01130	mRNA
AKFM01000103	1430552	1430638	+	transfrag05372	KMPG01130	mRNA
AKFM01000103	5885	6296	-	transfrag05383	KMPG00466	mRNA
AKFM01000103	6364	6672	-	transfrag05384	KMPG00466	mRNA
AKFM01000103	6913	8212	-	transfrag05385	KMPG00467	mRNA
AKFM01000103	13816	15052	-	transfrag05394	KMPG00470	mRNA
AKFM01000103	20416	21933	-	transfrag05402	KMPG00473	mRNA
AKFM01000103	22149	22541	-	transfrag05403	KMPG00473	mRNA
AKFM01000103	26073	26959	-	transfrag05409	KMPG00475	mRNA
AKFM01000103	28569	29308	-	transfrag05411	KMPG00477	mRNA
AKFM01000103	34780	36140	-	transfrag05418	KMPG00482	mRNA
AKFM01000103	36192	37004	-	transfrag05419	KMPG00482	mRNA
AKFM01000103	37166	37760	-	transfrag05420	KMPG00483	mRNA
AKFM01000103	37857	38398	-	transfrag05421	KMPG00483	mRNA
AKFM01000103	38486	39125	-	transfrag05422	KMPG00483	mRNA
AKFM01000103	42822	43670	-	transfrag05429	KMPG00486	mRNA
AKFM01000103	47104	47676	-	transfrag05434	KMPG00489	mRNA
AKFM01000103	56525	56791	-	transfrag05454	KMPG00495	mRNA
AKFM01000103	57126	57594	-	transfrag05455	KMPG00495	mRNA
AKFM01000103	61491	62206	-	transfrag05463	KMPG00498	mRNA
AKFM01000103	63785	63904	-	transfrag05466	KMPG00499	mRNA
AKFM01000103	65684	66280	-	transfrag05472	KMPG00500	mRNA
AKFM01000103	66505	66609	-	transfrag05473	KMPG00500	mRNA
AKFM01000103	75622	76827	-	transfrag05485	KMPG00505	mRNA
AKFM01000103	77743	79879	-	transfrag05487	KMPG00506	mRNA
AKFM01000103	79942	80507	-	transfrag05488	KMPG00506	mRNA
AKFM01000103	87312	87709	-	transfrag05507	KMPG00510	mRNA
AKFM01000103	106881	108848	-	transfrag05545	KMPG00517	mRNA
AKFM01000103	109044	109094	-	transfrag05546	KMPG00517	mRNA
AKFM01000103	109571	109859	-	transfrag05547	KMPG00517	mRNA
AKFM01000103	109919	110187	-	transfrag05548	KMPG00517	mRNA
AKFM01000103	111723	112772	-	transfrag05553	KMPG00517	mRNA
AKFM01000103	120902	121064	-	transfrag05566	KMPG00522	mRNA
AKFM01000103	122299	122960	-	transfrag05571	KMPG00524	mRNA
AKFM01000103	123983	124500	-	transfrag05574	KMPG00525	mRNA
AKFM01000103	125198	127154	-	transfrag05577	KMPG00526	mRNA
AKFM01000103	127957	128350	-	transfrag05579	KMPG00527	mRNA
AKFM01000103	129510	130213	-	transfrag05581	KMPG00528	mRNA
AKFM01000103	130334	131364	-	transfrag05582	KMPG00528	mRNA
AKFM01000103	131503	132111	-	transfrag05583	KMPG00528	mRNA
AKFM01000103	181098	181359	-	transfrag05663	KMPG00550	mRNA
AKFM01000103	185043	185775	-	transfrag05672	KMPG00554	mRNA
AKFM01000103	187886	188122	-	transfrag05676	KMPG00556	mRNA
AKFM01000103	188233	188636	-	transfrag05677	KMPG00556	mRNA
AKFM01000103	189158	189274	-	transfrag05680	KMPG00556	mRNA
AKFM01000103	189436	189720	-	transfrag05681	KMPG00556	mRNA
AKFM01000103	190104	190655	-	transfrag05682	KMPG00556	mRNA
AKFM01000103	190982	191617	-	transfrag05684	KMPG00556	mRNA
AKFM01000103	191738	192001	-	transfrag05685	KMPG00556	mRNA
AKFM01000103	193700	193858	-	transfrag05691	KMPG00558	mRNA
AKFM01000103	194472	195157	-	transfrag05693	KMPG00558	mRNA
AKFM01000103	195724	196335	-	transfrag05694	KMPG00558	mRNA
AKFM01000103	196858	197343	-	transfrag05697	KMPG00558	mRNA
AKFM01000103	205298	206566	-	transfrag05712	KMPG00562	mRNA
AKFM01000103	209051	209663	-	transfrag05716	KMPG00563	mRNA
AKFM01000103	210329	210543	-	transfrag05718	KMPG00564	mRNA
AKFM01000103	219868	220883	-	transfrag05733	KMPG00568	mRNA
AKFM01000103	221973	222401	-	transfrag05737	KMPG00569	mRNA
AKFM01000103	223113	225167	-	transfrag05739	KMPG00570	mRNA
AKFM01000103	227990	230333	-	transfrag05745	KMPG00573	mRNA
AKFM01000103	232915	233264	-	transfrag05751	KMPG00575	mRNA
AKFM01000103	233310	235132	-	transfrag05752	KMPG00575	mRNA
AKFM01000103	235211	236478	-	transfrag05753	KMPG00575	mRNA
AKFM01000103	237361	237728	-	transfrag05755	KMPG00576	mRNA
AKFM01000103	238204	238719	-	transfrag05758	KMPG00576	mRNA
AKFM01000103	238929	239590	-	transfrag05759	KMPG00576	mRNA
AKFM01000103	240690	241708	-	transfrag05761	KMPG00577	mRNA
AKFM01000103	247649	247965	-	transfrag05774	KMPG00580	mRNA
AKFM01000103	254561	255256	-	transfrag05788	KMPG00584	mRNA
AKFM01000103	260094	261662	-	transfrag05794	KMPG00587	mRNA
AKFM01000103	265503	267237	-	transfrag05799	KMPG00589	mRNA
AKFM01000103	270392	272510	-	transfrag05803	KMPG00590	mRNA
AKFM01000103	273743	274288	-	transfrag05804	KMPG00591	mRNA
AKFM01000103	274349	274746	-	transfrag05805	KMPG00591	mRNA
AKFM01000103	277806	278020	-	transfrag05811	KMPG00593	mRNA
AKFM01000103	299470	300061	-	transfrag05842	KMPG00604	mRNA
AKFM01000103	300123	300578	-	transfrag05843	KMPG00604	mRNA
AKFM01000103	312352	313886	-	transfrag05858	KMPG00608	mRNA
AKFM01000103	323210	323416	-	transfrag05877	KMPG00610	mRNA
AKFM01000103	324499	324624	-	transfrag05880	KMPG00611	mRNA
AKFM01000103	327729	328021	-	transfrag05885	KMPG00612	mRNA
AKFM01000103	328161	328404	-	transfrag05886	KMPG00612	mRNA
AKFM01000103	329763	330240	-	transfrag05890	KMPG00613	mRNA
AKFM01000103	330352	330882	-	transfrag05891	KMPG00613	mRNA
AKFM01000103	330987	331281	-	transfrag05892	KMPG00613	mRNA
AKFM01000103	331475	332242	-	transfrag05893	KMPG00614	mRNA
AKFM01000103	332310	333167	-	transfrag05894	KMPG00614	mRNA
AKFM01000103	339075	339607	-	transfrag05907	KMPG00620	mRNA
AKFM01000103	345234	346459	-	transfrag05915	KMPG00624	mRNA
AKFM01000103	350628	351058	-	transfrag05925	KMPG00626	mRNA
AKFM01000103	351317	351664	-	transfrag05926	KMPG00626	mRNA
AKFM01000103	356597	357426	-	transfrag05935	KMPG00628	mRNA
AKFM01000103	357583	358037	-	transfrag05936	KMPG00628	mRNA
AKFM01000103	358087	363635	-	transfrag05937	KMPG00628	mRNA
AKFM01000103	363903	364895	-	transfrag05939	KMPG00629	mRNA
AKFM01000103	365031	366069	-	transfrag05940	KMPG00629	mRNA
AKFM01000103	366925	371292	-	transfrag05942	KMPG00630	mRNA
AKFM01000103	377367	377946	-	transfrag05958	KMPG00634	mRNA
AKFM01000103	378067	379464	-	transfrag05959	KMPG00634	mRNA
AKFM01000103	389340	390611	-	transfrag05976	KMPG00639	mRNA
AKFM01000103	390742	392835	-	transfrag05977	KMPG00640	mRNA
AKFM01000103	396673	396745	-	transfrag05985	KMPG00642	mRNA
AKFM01000103	397603	397689	-	transfrag05987	KMPG00642	mRNA
AKFM01000103	404878	406061	-	transfrag05999	KMPG00645	mRNA
AKFM01000103	406106	407713	-	transfrag06000	KMPG00646	mRNA
AKFM01000103	409692	410012	-	transfrag06006	KMPG00648	mRNA
AKFM01000103	410282	410747	-	transfrag06008	KMPG00649	mRNA
AKFM01000103	422576	423016	-	transfrag06025	KMPG00655	mRNA
AKFM01000103	426267	427574	-	transfrag06031	KMPG00657	mRNA
AKFM01000103	428805	429444	-	transfrag06033	KMRG00030	mRNA
AKFM01000103	443910	444335	-	transfrag06056	KMPG00665	mRNA
AKFM01000103	445120	445553	-	transfrag06059	KMPG00666	mRNA
AKFM01000103	455152	455814	-	transfrag06073	KMPG00671	mRNA
AKFM01000103	456350	456860	-	transfrag06075	KMPG00672	mRNA
AKFM01000103	457116	457967	-	transfrag06076	KMPG00672	mRNA
AKFM01000103	465524	465987	-	transfrag06090	KMPG00676	mRNA
AKFM01000103	466032	467869	-	transfrag06091	KMPG00676	mRNA
AKFM01000103	468299	468459	-	transfrag06093	KMPG00677	mRNA
AKFM01000103	477930	478286	-	transfrag06109	KMPG00682	mRNA
AKFM01000103	478581	479107	-	transfrag06110	KMPG00682	mRNA
AKFM01000103	479373	479431	-	transfrag06111	KMPG00682	mRNA
AKFM01000103	480628	480880	-	transfrag06113	KMPG00683	mRNA
AKFM01000103	485117	486393	-	transfrag06120	KMPG00686	mRNA
AKFM01000103	494796	495230	-	transfrag06136	KMPG00690	mRNA
AKFM01000103	496889	497621	-	transfrag06141	KMPG00692	mRNA
AKFM01000103	499537	500786	-	transfrag06147	KMPG00694	mRNA
AKFM01000103	507566	507955	-	transfrag06159	KMPG00698	mRNA
AKFM01000103	508097	508216	-	transfrag06160	KMPG00698	mRNA
AKFM01000103	521332	522812	-	transfrag06185	KMPG00705	mRNA
AKFM01000103	524689	526429	-	transfrag06188	KMPG00707	mRNA
AKFM01000103	535672	536527	-	transfrag06207	KMPG00713	mRNA
AKFM01000103	536675	537204	-	transfrag06208	KMPG00714	mRNA
AKFM01000103	537573	538016	-	transfrag06210	KMPG00715	mRNA
AKFM01000103	539726	540034	-	transfrag06215	KMPG00716	mRNA
AKFM01000103	549262	549850	-	transfrag06228	KMPG00721	mRNA
AKFM01000103	566977	567282	-	transfrag06260	KMPG00729	mRNA
AKFM01000103	567713	568100	-	transfrag06262	KMPG00729	mRNA
AKFM01000103	568207	568393	-	transfrag06263	KMPG00729	mRNA
AKFM01000103	574015	574455	-	transfrag06269	KMPG00731	mRNA
AKFM01000103	575006	575444	-	transfrag06271	KMPG00731	mRNA
AKFM01000103	578462	579122	-	transfrag06276	KMPG00732	mRNA
AKFM01000103	581929	582426	-	transfrag06280	KMPG00733	mRNA
AKFM01000103	588343	589085	-	transfrag06287	KMPG00735	mRNA
AKFM01000103	592547	593795	-	transfrag06296	KMPG00738	mRNA
AKFM01000103	606414	606662	-	transfrag06318	KMPG00745	mRNA
AKFM01000103	607820	608007	-	transfrag06320	KMPG00745	mRNA
AKFM01000103	608056	609002	-	transfrag06321	KMPG00745	mRNA
AKFM01000103	618283	618797	-	transfrag06338	KMPG00750	mRNA
AKFM01000103	624142	624453	-	transfrag06352	KMPG00754	mRNA
AKFM01000103	624600	624837	-	transfrag06353	KMPG00754	mRNA
AKFM01000103	625078	625583	-	transfrag06354	KMPG00754	mRNA
AKFM01000103	641689	643405	-	transfrag06371	KMPG00763	mRNA
AKFM01000103	643510	645038	-	transfrag06372	KMPG00764	mRNA
AKFM01000103	649444	649634	-	transfrag06378	KMPG00768	mRNA
AKFM01000103	649817	650720	-	transfrag06379	KMPG00768	mRNA
AKFM01000103	668335	668665	-	transfrag06419	KMPG00778	mRNA
AKFM01000103	668798	670920	-	transfrag06420	KMPG00779	mRNA
AKFM01000103	675885	676062	-	transfrag06427	KMPG00783	mRNA
AKFM01000103	676182	676656	-	transfrag06428	KMPG00783	mRNA
AKFM01000103	676963	677229	-	transfrag06430	KMPG00783	mRNA
AKFM01000103	677550	678598	-	transfrag06431	KMPG00783	mRNA
AKFM01000103	679205	680208	-	transfrag06433	KMPG00783	mRNA
AKFM01000103	680275	680562	-	transfrag06434	KMPG00783	mRNA
AKFM01000103	680882	681766	-	transfrag06436	KMPG00783	mRNA
AKFM01000103	681943	682219	-	transfrag06437	KMPG00784	mRNA
AKFM01000103	684979	690225	-	transfrag06444	KMPG00786	mRNA
AKFM01000103	692626	694549	-	transfrag06448	KMPG00789	mRNA
AKFM01000103	694676	697497	-	transfrag06449	KMPG00790	mRNA
AKFM01000103	704050	705858	-	transfrag06462	KMPG00794	mRNA
AKFM01000103	709284	709459	-	transfrag06469	KMPG00796	mRNA
AKFM01000103	709712	709805	-	transfrag06470	KMPG00796	mRNA
AKFM01000103	711136	711685	-	transfrag06474	KMPG00796	mRNA
AKFM01000103	714067	714204	-	transfrag06477	KMPG00798	mRNA
AKFM01000103	714586	715049	-	transfrag06479	KMPG00798	mRNA
AKFM01000103	720461	722432	-	transfrag06489	KMPG00800	mRNA
AKFM01000103	728924	731302	-	transfrag06500	KMPG00804	mRNA
AKFM01000103	731347	733998	-	transfrag06501	KMPG00805	mRNA
AKFM01000103	745224	746537	-	transfrag06512	KMPG00810	mRNA
AKFM01000103	747729	750058	-	transfrag06514	KMPG00811	mRNA
AKFM01000103	755564	757052	-	transfrag06525	KMPG00813	mRNA
AKFM01000103	760303	765504	-	transfrag06533	KMPG00815	mRNA
AKFM01000103	774943	775178	-	transfrag06548	KMPG00818	mRNA
AKFM01000103	779876	780560	-	transfrag06556	KMPG00821	mRNA
AKFM01000103	780680	781508	-	transfrag06557	KMPG00821	mRNA
AKFM01000103	781914	783286	-	transfrag06558	KMPG00822	mRNA
AKFM01000103	784622	785356	-	transfrag06560	KMPG00824	mRNA
AKFM01000103	787037	788375	-	transfrag06564	KMPG00824	mRNA
AKFM01000103	789034	789418	-	transfrag06567	KMPG00824	mRNA
AKFM01000103	789772	789924	-	transfrag06569	KMPG00824	mRNA
AKFM01000103	793703	794517	-	transfrag06574	KMPG00827	mRNA
AKFM01000103	795279	795941	-	transfrag06576	KMPG00828	mRNA
AKFM01000103	797428	798609	-	transfrag06580	KMPG00829	mRNA
AKFM01000103	800124	800977	-	transfrag06584	KMPG00830	mRNA
AKFM01000103	802238	803304	-	transfrag06590	KMPG00831	mRNA
AKFM01000103	804871	805127	-	transfrag06592	KMPG00833	mRNA
AKFM01000103	805235	806975	-	transfrag06593	KMPG00833	mRNA
AKFM01000103	814997	815334	-	transfrag06604	KMPG00838	mRNA
AKFM01000103	815930	816303	-	transfrag06607	KMPG00838	mRNA
AKFM01000103	817962	820551	-	transfrag06613	KMPG00839	mRNA
AKFM01000103	828091	830652	-	transfrag06629	KMPG00844	mRNA
AKFM01000103	831130	831918	-	transfrag06631	KMPG00844	mRNA
AKFM01000103	835189	835356	-	transfrag06638	KMPG00846	mRNA
AKFM01000103	835621	835878	-	transfrag06639	KMPG00846	mRNA
AKFM01000103	837037	838886	-	transfrag06643	KMPG00847	mRNA
AKFM01000103	843517	844823	-	transfrag06650	KMPG00850	mRNA
AKFM01000103	846890	847430	-	transfrag06657	KMPG00852	mRNA
AKFM01000103	847569	847816	-	transfrag06658	KMPG00852	mRNA
AKFM01000103	854908	855690	-	transfrag06673	KMPG00856	mRNA
AKFM01000103	857291	858784	-	transfrag06678	KMPG00858	mRNA
AKFM01000103	858898	859836	-	transfrag06679	KMPG00858	mRNA
AKFM01000103	865594	865818	-	transfrag06690	KMPG00861	mRNA
AKFM01000103	874775	875295	-	transfrag06712	KMPG00868	mRNA
AKFM01000103	875895	877064	-	transfrag06714	KMPG00868	mRNA
AKFM01000103	883960	884819	-	transfrag06725	KMPG00873	mRNA
AKFM01000103	890295	893031	-	transfrag06734	KMPG00875	mRNA
AKFM01000103	894102	895958	-	transfrag06739	KMPG00877	mRNA
AKFM01000103	896600	898479	-	transfrag06740	KMPG00878	mRNA
AKFM01000103	899388	901845	-	transfrag06742	KMPG00880	mRNA
AKFM01000103	911047	912657	-	transfrag06759	KMPG00887	mRNA
AKFM01000103	914694	915501	-	transfrag06764	KMPG00889	mRNA
AKFM01000103	936848	937242	-	transfrag06795	KMPG00900	mRNA
AKFM01000103	940175	940492	-	transfrag06799	KMPG00901	mRNA
AKFM01000103	940640	942024	-	transfrag06800	KMPG00902	mRNA
AKFM01000103	942446	943645	-	transfrag06802	KMPG00903	mRNA
AKFM01000103	943817	945128	-	transfrag06803	KMPG00904	mRNA
AKFM01000103	945173	945510	-	transfrag06804	KMPG00904	mRNA
AKFM01000103	945716	946879	-	transfrag06805	KMPG00904	mRNA
AKFM01000103	948797	950453	-	transfrag06810	KMPG00906	mRNA
AKFM01000103	959348	961031	-	transfrag06827	KMPG00910	mRNA
AKFM01000103	962297	963528	-	transfrag06831	KMPG00912	mRNA
AKFM01000103	970859	971212	-	transfrag06844	KMPG00915	mRNA
AKFM01000103	973720	974075	-	transfrag06849	KMPG00918	mRNA
AKFM01000103	978802	979312	-	transfrag06857	KMPG00921	mRNA
AKFM01000103	979369	979935	-	transfrag06858	KMPG00921	mRNA
AKFM01000103	980221	980742	-	transfrag06859	KMPG00922	mRNA
AKFM01000103	982070	982574	-	transfrag06862	KMPG00923	mRNA
AKFM01000103	982633	983123	-	transfrag06863	KMPG00924	mRNA
AKFM01000103	989979	991210	-	transfrag06876	KMPG00929	mRNA
AKFM01000103	991487	991830	-	transfrag06878	KMPG00929	mRNA
AKFM01000103	995687	996607	-	transfrag06889	KMPG00932	mRNA
AKFM01000103	997247	998320	-	transfrag06892	KMPG00933	mRNA
AKFM01000103	1001555	1002709	-	transfrag06899	KMPG00936	mRNA
AKFM01000103	1005332	1005996	-	transfrag06905	KMPG00939	mRNA
AKFM01000103	1006160	1007492	-	transfrag06906	KMPG00939	mRNA
AKFM01000103	1009263	1009363	-	transfrag06909	KMPG00941	mRNA
AKFM01000103	1010318	1011106	-	transfrag06911	KMPG00942	mRNA
AKFM01000103	1011285	1012539	-	transfrag06912	KMPG00943	mRNA
AKFM01000103	1013179	1015306	-	transfrag06915	KMPG00944	mRNA
AKFM01000103	1018624	1018891	-	transfrag06924	KMPG00946	mRNA
AKFM01000103	1035584	1039484	-	transfrag06946	KMPG00950	mRNA
AKFM01000103	1040127	1040676	-	transfrag06949	KMPG00951	mRNA
AKFM01000103	1040720	1043331	-	transfrag06950	KMPG00951	mRNA
AKFM01000103	1044273	1045700	-	transfrag06952	KMPG00953	mRNA
AKFM01000103	1045854	1048021	-	transfrag06953	KMPG00954	mRNA
AKFM01000103	1048230	1048690	-	transfrag06954	KMPG00954	mRNA
AKFM01000103	1049643	1051503	-	transfrag06957	KMPG00955	mRNA
AKFM01000103	1059574	1063266	-	transfrag06971	KMPG00959	mRNA
AKFM01000103	1066964	1067648	-	transfrag06975	KMPG00960	mRNA
AKFM01000103	1067948	1068156	-	transfrag06976	KMPG00960	mRNA
AKFM01000103	1070659	1070959	-	transfrag06984	KMPG00960	mRNA
AKFM01000103	1073799	1074467	-	transfrag06987	KMPG00962	mRNA
AKFM01000103	1074972	1076263	-	transfrag06989	KMPG00962	mRNA
AKFM01000103	1076605	1077278	-	transfrag06991	KMPG00962	mRNA
AKFM01000103	1077548	1078431	-	transfrag06992	KMPG00962	mRNA
AKFM01000103	1081318	1081762	-	transfrag06999	KMPG00963	mRNA
AKFM01000103	1082788	1082937	-	transfrag07001	KMPG00963	mRNA
AKFM01000103	1093260	1094999	-	transfrag07019	KMPG00969	mRNA
AKFM01000103	1095264	1096595	-	transfrag07020	KMPG00970	mRNA
AKFM01000103	1111620	1111934	-	transfrag07041	KMPG00977	mRNA
AKFM01000103	1112815	1113050	-	transfrag07043	KMPG00977	mRNA
AKFM01000103	1114090	1114485	-	transfrag07045	KMPG00978	mRNA
AKFM01000103	1114651	1115286	-	transfrag07046	KMPG00979	mRNA
AKFM01000103	1117853	1118059	-	transfrag07051	KMPG00981	mRNA
AKFM01000103	1123444	1124198	-	transfrag07058	KMPG00986	mRNA
AKFM01000103	1124696	1125069	-	transfrag07059	KMPG00986	mRNA
AKFM01000103	1126431	1128399	-	transfrag07061	KMPG00988	mRNA
AKFM01000103	1131083	1131870	-	transfrag07069	KMPG00990	mRNA
AKFM01000103	1138084	1138795	-	transfrag07082	KMPG00993	mRNA
AKFM01000103	1139520	1139954	-	transfrag07084	KMPG00994	mRNA
AKFM01000103	1141111	1141521	-	transfrag07089	KMPG00994	mRNA
AKFM01000103	1143256	1144023	-	transfrag07091	KMPG00996	mRNA
AKFM01000103	1144411	1144567	-	transfrag07093	KMPG00996	mRNA
AKFM01000103	1144761	1144970	-	transfrag07094	KMPG00996	mRNA
AKFM01000103	1145443	1146126	-	transfrag07095	KMPG00996	mRNA
AKFM01000103	1148266	1149577	-	transfrag07101	KMPG00998	mRNA
AKFM01000103	1149871	1150595	-	transfrag07102	KMPG00999	mRNA
AKFM01000103	1152277	1152399	-	transfrag07108	KMPG01001	mRNA
AKFM01000103	1152520	1152622	-	transfrag07109	KMPG01001	mRNA
AKFM01000103	1152725	1153270	-	transfrag07110	KMPG01001	mRNA
AKFM01000103	1157765	1158806	-	transfrag07118	KMPG01005	mRNA
AKFM01000103	1159084	1159554	-	transfrag07120	KMPG01005	mRNA
AKFM01000103	1171320	1171961	-	transfrag07145	KMPG01011	mRNA
AKFM01000103	1172124	1173613	-	transfrag07146	KMPG01011	mRNA
AKFM01000103	1173784	1174419	-	transfrag07147	KMPG01011	mRNA
AKFM01000103	1174521	1176059	-	transfrag07148	KMPG01011	mRNA
AKFM01000103	1177141	1178569	-	transfrag07152	KMPG01013	mRNA
AKFM01000103	1179006	1179542	-	transfrag07154	KMPG01013	mRNA
AKFM01000103	1186677	1187019	-	transfrag07167	KMPG01017	mRNA
AKFM01000103	1190436	1191029	-	transfrag07173	KMPG01020	mRNA
AKFM01000103	1193448	1195642	-	transfrag07178	KMPG01022	mRNA
AKFM01000103	1198077	1198240	-	transfrag07182	KMPG01024	mRNA
AKFM01000103	1200365	1200562	-	transfrag07185	KMPG01026	mRNA
AKFM01000103	1201039	1201767	-	transfrag07186	KMPG01026	mRNA
AKFM01000103	1208759	1208923	-	transfrag07196	KMPG01029	mRNA
AKFM01000103	1212264	1213123	-	transfrag07204	KMPG01032	mRNA
AKFM01000103	1217103	1217434	-	transfrag07209	KMPG01035	mRNA
AKFM01000103	1217624	1217906	-	transfrag07210	KMPG01035	mRNA
AKFM01000103	1218024	1219701	-	transfrag07211	KMPG01036	mRNA
AKFM01000103	1224998	1225206	-	transfrag07220	KMPG01039	mRNA
AKFM01000103	1225426	1226976	-	transfrag07222	KMPG01039	mRNA
AKFM01000103	1230879	1231218	-	transfrag07231	KMPG01041	mRNA
AKFM01000103	1235323	1236172	-	transfrag07237	KMPG01045	mRNA
AKFM01000103	1236350	1237064	-	transfrag07238	KMPG01045	mRNA
AKFM01000103	1237117	1237511	-	transfrag07239	KMPG01045	mRNA
AKFM01000103	1237564	1237657	-	transfrag07240	KMPG01045	mRNA
AKFM01000103	1237850	1238375	-	transfrag07241	KMPG01045	mRNA
AKFM01000103	1239358	1240635	-	transfrag07244	KMPG01045	mRNA
AKFM01000103	1240690	1241534	-	transfrag07245	KMPG01046	mRNA
AKFM01000103	1241957	1244640	-	transfrag07247	KMPG01047	mRNA
AKFM01000103	1245889	1246708	-	transfrag07249	KMPG01048	mRNA
AKFM01000103	1247619	1249678	-	transfrag07253	KMPG01049	mRNA
AKFM01000103	1249750	1250349	-	transfrag07254	KMPG01049	mRNA
AKFM01000103	1250814	1250904	-	transfrag07255	KMPG01049	mRNA
AKFM01000103	1252071	1252186	-	transfrag07259	KMPG01050	mRNA
AKFM01000103	1252480	1253299	-	transfrag07261	KMPG01050	mRNA
AKFM01000103	1253455	1253703	-	transfrag07262	KMPG01050	mRNA
AKFM01000103	1253971	1254784	-	transfrag07263	KMPG01051	mRNA
AKFM01000103	1254825	1255289	-	transfrag07264	KMPG01051	mRNA
AKFM01000103	1263743	1264217	-	transfrag07282	KMPG01058	mRNA
AKFM01000103	1266225	1266699	-	transfrag07286	KMPG01060	mRNA
AKFM01000103	1266836	1267422	-	transfrag07287	KMPG01060	mRNA
AKFM01000103	1270349	1271426	-	transfrag07293	KMPG01062	mRNA
AKFM01000103	1271532	1271848	-	transfrag07294	KMPG01062	mRNA
AKFM01000103	1278401	1278726	-	transfrag07309	KMPG01066	mRNA
AKFM01000103	1292304	1292546	-	transfrag07335	KMPG01073	mRNA
AKFM01000103	1299635	1300685	-	transfrag07344	KMPG01077	mRNA
AKFM01000103	1300957	1302917	-	transfrag07345	KMPG01078	mRNA
AKFM01000103	1303359	1304560	-	transfrag07346	KMPG01079	mRNA
AKFM01000103	1305458	1307883	-	transfrag07348	KMPG01080	mRNA
AKFM01000103	1311831	1312695	-	transfrag07355	KMPG01082	mRNA
AKFM01000103	1315224	1315754	-	transfrag07361	KMPG01084	mRNA
AKFM01000103	1317878	1318218	-	transfrag07365	KMPG01085	mRNA
AKFM01000103	1319592	1320028	-	transfrag07369	KMPG01086	mRNA
AKFM01000103	1320130	1322064	-	transfrag07370	KMPG01086	mRNA
AKFM01000103	1325459	1325663	-	transfrag07379	KMPG01088	mRNA
AKFM01000103	1327332	1327937	-	transfrag07382	KMPG01089	mRNA
AKFM01000103	1335435	1337213	-	transfrag07402	KMPG01092	mRNA
AKFM01000103	1339946	1340861	-	transfrag07407	KMPG01094	mRNA
AKFM01000103	1341275	1343541	-	transfrag07409	KMPG01095	mRNA
AKFM01000103	1344248	1346204	-	transfrag07410	KMPG01096	mRNA
AKFM01000103	1346545	1348685	-	transfrag07412	KMPG01097	mRNA
AKFM01000103	1355997	1357563	-	transfrag07420	KMPG01100	mRNA
AKFM01000103	1363319	1363822	-	transfrag07433	KMPG01104	mRNA
AKFM01000103	1371380	1371585	-	transfrag07451	KMPG01107	mRNA
AKFM01000103	1379865	1380441	-	transfrag07466	KMPG01112	mRNA
AKFM01000103	1380485	1380994	-	transfrag07467	KMPG01112	mRNA
AKFM01000103	1382363	1382602	-	transfrag07468	KMPG01114	mRNA
AKFM01000103	1382765	1383106	-	transfrag07469	KMPG01114	mRNA
AKFM01000103	1383887	1385163	-	transfrag07472	KMPG01115	mRNA
AKFM01000103	1398981	1399792	-	transfrag07500	KMPG01120	mRNA
AKFM01000103	1399985	1403412	-	transfrag07501	KMPG01121	mRNA
AKFM01000103	1407482	1407842	-	transfrag07508	KMPG01123	mRNA
AKFM01000103	1409026	1409199	-	transfrag07512	KMPG01123	mRNA
AKFM01000103	1420635	1420905	-	transfrag07531	KMPG01128	mRNA
AKFM01000103	1421368	1422006	-	transfrag07533	KMPG01128	mRNA
AKFM01000104	7605	7746	+	transfrag07555	KMPG01132	mRNA
AKFM01000104	8662	8732	+	transfrag07557	KMPG01132	mRNA
AKFM01000104	19776	21271	+	transfrag07574	KMPG01136	mRNA
AKFM01000104	21753	23368	+	transfrag07576	KMPG01137	mRNA
AKFM01000104	24021	24529	+	transfrag07579	KMPG01137	mRNA
AKFM01000104	24863	25336	+	transfrag07581	KMPG01137	mRNA
AKFM01000104	27943	29310	+	transfrag07583	KMPG01139	mRNA
AKFM01000104	30290	31369	+	transfrag07586	KMPG01139	mRNA
AKFM01000104	40601	41372	+	transfrag07602	KMPG01144	mRNA
AKFM01000104	47468	48156	+	transfrag07615	KMPG01147	mRNA
AKFM01000104	48208	48567	+	transfrag07616	KMPG01147	mRNA
AKFM01000104	49101	50103	+	transfrag07617	KMPG01147	mRNA
AKFM01000104	50319	50584	+	transfrag07618	KMPG01147	mRNA
AKFM01000104	57417	59192	+	transfrag07632	KMPG01151	mRNA
AKFM01000104	60005	62590	+	transfrag07634	KMPG01152	mRNA
AKFM01000104	63003	63801	+	transfrag07635	KMPG01153	mRNA
AKFM01000104	64031	65303	+	transfrag07636	KMPG01154	mRNA
AKFM01000104	65503	66774	+	transfrag07637	KMPG01155	mRNA
AKFM01000104	78832	79248	+	transfrag07657	KMPG01159	mRNA
AKFM01000104	79453	79782	+	transfrag07658	KMPG01159	mRNA
AKFM01000104	85637	86484	+	transfrag07670	KMPG01163	mRNA
AKFM01000104	91364	91607	+	transfrag07678	KMPG01165	mRNA
AKFM01000104	94129	94388	+	transfrag07681	KMPG01166	mRNA
AKFM01000104	94677	94962	+	transfrag07682	KMPG01166	mRNA
AKFM01000104	99627	101597	+	transfrag07690	KMPG01169	mRNA
AKFM01000104	101744	102817	+	transfrag07691	KMPG01169	mRNA
AKFM01000104	102922	104557	+	transfrag07692	KMPG01169	mRNA
AKFM01000104	104942	106850	+	transfrag07693	KMPG01170	mRNA
AKFM01000104	106953	108780	+	transfrag07694	KMPG01170	mRNA
AKFM01000104	109196	109624	+	transfrag07697	KMPG01171	mRNA
AKFM01000104	109800	110642	+	transfrag07698	KMPG01171	mRNA
AKFM01000104	121236	122993	+	transfrag07713	KMPG01177	mRNA
AKFM01000104	124293	124560	+	transfrag07715	KMPG01178	mRNA
AKFM01000104	128018	128827	+	transfrag07722	KMPG01178	mRNA
AKFM01000104	134452	136209	+	transfrag07730	KMPG01182	mRNA
AKFM01000104	151405	153093	+	transfrag07752	KMPG01189	mRNA
AKFM01000104	168686	168732	+	transfrag07780	KMPG01195	mRNA
AKFM01000104	176723	177749	+	transfrag07794	KMPG01200	mRNA
AKFM01000104	178559	180073	+	transfrag07796	KMPG01201	mRNA
AKFM01000104	180183	181744	+	transfrag07797	KMPG01202	mRNA
AKFM01000104	182489	183140	+	transfrag07799	KMPG01203	mRNA
AKFM01000104	186746	187666	+	transfrag07811	KMPG01207	mRNA
AKFM01000104	189089	189440	+	transfrag07815	KMPG01209	mRNA
AKFM01000104	194585	196355	+	transfrag07823	KMPG01211	mRNA
AKFM01000104	197762	198960	+	transfrag07827	KMPG01213	mRNA
AKFM01000104	199136	199806	+	transfrag07828	KMPG01213	mRNA
AKFM01000104	202910	203235	+	transfrag07832	KMPG01215	mRNA
AKFM01000104	203291	204191	+	transfrag07833	KMPG01215	mRNA
AKFM01000104	204608	205266	+	transfrag07834	KMPG01216	mRNA
AKFM01000104	205462	206133	+	transfrag07835	KMPG01216	mRNA
AKFM01000104	206594	207543	+	transfrag07837	KMPG01216	mRNA
AKFM01000104	211497	214373	+	transfrag07842	KMPG01218	mRNA
AKFM01000104	214428	216118	+	transfrag07843	KMPG01218	mRNA
AKFM01000104	216499	216682	+	transfrag07845	KMPG01218	mRNA
AKFM01000104	222646	223453	+	transfrag07856	KMPG01222	mRNA
AKFM01000104	232334	233414	+	transfrag07872	KMPG01229	mRNA
AKFM01000104	238018	239012	+	transfrag07881	KMPG01232	mRNA
AKFM01000104	239202	240797	+	transfrag07883	KMPG01233	mRNA
AKFM01000104	241394	242580	+	transfrag07886	KMPG01235	mRNA
AKFM01000104	251828	252898	+	transfrag07905	KMPG01241	mRNA
AKFM01000104	255451	255839	+	transfrag07910	KMPG01242	mRNA
AKFM01000104	260431	261445	+	transfrag07917	KMPG01245	mRNA
AKFM01000104	263535	264729	+	transfrag07920	KMPG01247	mRNA
AKFM01000104	265327	265621	+	transfrag07922	KMPG01247	mRNA
AKFM01000104	269217	270383	+	transfrag07933	KMPG01249	mRNA
AKFM01000104	270627	272521	+	transfrag07935	KMPG01250	mRNA
AKFM01000104	277982	278867	+	transfrag07944	KMPG01254	mRNA
AKFM01000104	283301	284339	+	transfrag07953	KMPG01256	mRNA
AKFM01000104	286398	288518	+	transfrag07960	KMPG01257	mRNA
AKFM01000104	288835	288971	+	transfrag07961	KMPG01258	mRNA
AKFM01000104	299946	303557	+	transfrag07974	KMPG01264	mRNA
AKFM01000104	307278	309955	+	transfrag07980	KMPG01266	mRNA
AKFM01000104	312515	314097	+	transfrag07986	KMPG01268	mRNA
AKFM01000104	315152	315654	+	transfrag07990	KMPG01268	mRNA
AKFM01000104	316474	316635	+	transfrag07992	KMPG01269	mRNA
AKFM01000104	332502	333756	+	transfrag08018	KMPG01276	mRNA
AKFM01000104	334135	334733	+	transfrag08020	KMPG01277	mRNA
AKFM01000104	334863	335504	+	transfrag08021	KMPG01277	mRNA
AKFM01000104	341612	342284	+	transfrag08029	KMPG01280	mRNA
AKFM01000104	343790	345390	+	transfrag08034	KMPG01282	mRNA
AKFM01000104	345459	346069	+	transfrag08035	KMPG01282	mRNA
AKFM01000104	349715	349898	+	transfrag08042	KMPG01284	mRNA
AKFM01000104	351688	352176	+	transfrag08048	KMPG01286	mRNA
AKFM01000104	352230	352643	+	transfrag08049	KMPG01286	mRNA
AKFM01000104	366123	367589	+	transfrag08073	KMPG01292	mRNA
AKFM01000104	367632	368538	+	transfrag08074	KMPG01292	mRNA
AKFM01000104	368719	369465	+	transfrag08075	KMPG01292	mRNA
AKFM01000104	373163	373597	+	transfrag08079	KMPG01295	mRNA
AKFM01000104	374715	375200	+	transfrag08081	KMPG01296	mRNA
AKFM01000104	375431	375977	+	transfrag08082	KMPG01296	mRNA
AKFM01000104	376553	377524	+	transfrag08083	KMPG01297	mRNA
AKFM01000104	378320	378864	+	transfrag08084	KMPG01298	mRNA
AKFM01000104	379475	380816	+	transfrag08086	KMPG01299	mRNA
AKFM01000104	381133	382498	+	transfrag08087	KMPG01300	mRNA
AKFM01000104	382601	385582	+	transfrag08088	KMPG01301	mRNA
AKFM01000104	397481	397992	+	transfrag08109	KMPG01304	mRNA
AKFM01000104	398291	399134	+	transfrag08111	KMPG01304	mRNA
AKFM01000104	399417	400382	+	transfrag08112	KMPG01304	mRNA
AKFM01000104	403437	404058	+	transfrag08119	KMPG01306	mRNA
AKFM01000104	404244	404501	+	transfrag08120	KMPG01306	mRNA
AKFM01000104	404927	405072	+	transfrag08122	KMPG01306	mRNA
AKFM01000104	405658	406942	+	transfrag08125	KMPG01307	mRNA
AKFM01000104	407076	407366	+	transfrag08126	KMPG01307	mRNA
AKFM01000104	407590	408675	+	transfrag08127	KMPG01307	mRNA
AKFM01000104	408797	409167	+	transfrag08128	KMPG01307	mRNA
AKFM01000104	422963	424688	+	transfrag08153	KMPG01312	mRNA
AKFM01000104	431686	433393	+	transfrag08167	KMPG01316	mRNA
AKFM01000104	433457	434157	+	transfrag08168	KMPG01316	mRNA
AKFM01000104	437564	438544	+	transfrag08177	KMPG01318	mRNA
AKFM01000104	456080	456547	+	transfrag08204	KMPG01323	mRNA
AKFM01000104	462268	463395	+	transfrag08215	KMPG01327	mRNA
AKFM01000104	466790	468101	+	transfrag08222	KMPG01329	mRNA
AKFM01000104	468226	468685	+	transfrag08223	KMPG01329	mRNA
AKFM01000104	475407	476444	+	transfrag08237	KMPG01331	mRNA
AKFM01000104	478010	479824	+	transfrag08239	KMPG01333	mRNA
AKFM01000104	485020	486197	+	transfrag08246	KMPG01335	mRNA
AKFM01000104	488261	489987	+	transfrag08251	KMPG01337	mRNA
AKFM01000104	490876	491364	+	transfrag08254	KMPG01337	mRNA
AKFM01000104	493944	494822	+	transfrag08258	KMPG01340	mRNA
AKFM01000104	508124	509386	+	transfrag08278	KMPG01345	mRNA
AKFM01000104	510413	510610	+	transfrag08281	KMPG01346	mRNA
AKFM01000104	511049	511300	+	transfrag08283	KMPG01346	mRNA
AKFM01000104	514928	515744	+	transfrag08290	KMPG01348	mRNA
AKFM01000104	523210	523937	+	transfrag08304	KMPG01350	mRNA
AKFM01000104	524119	524817	+	transfrag08305	KMPG01350	mRNA
AKFM01000104	526286	527758	+	transfrag08309	KMPG01351	mRNA
AKFM01000104	527999	528614	+	transfrag08310	KMPG01352	mRNA
AKFM01000104	528761	528817	+	transfrag08311	KMPG01352	mRNA
AKFM01000104	530915	532322	+	transfrag08315	KMPG01353	mRNA
AKFM01000104	540349	541117	+	transfrag08327	KMPG01357	mRNA
AKFM01000104	543729	544679	+	transfrag08331	KMPG01359	mRNA
AKFM01000104	546834	547171	+	transfrag08337	KMPG01361	mRNA
AKFM01000104	547426	548218	+	transfrag08339	KMPG01362	mRNA
AKFM01000104	548466	548595	+	transfrag08340	KMPG01362	mRNA
AKFM01000104	566861	568490	+	transfrag08374	KMPG01372	mRNA
AKFM01000104	569969	571436	+	transfrag08376	KMPG01374	mRNA
AKFM01000104	576415	577401	+	transfrag08387	KMPG01377	mRNA
AKFM01000104	577957	578486	+	transfrag08389	KMPG01378	mRNA
AKFM01000104	578738	578934	+	transfrag08390	KMPG01379	mRNA
AKFM01000104	592567	592811	+	transfrag08411	KMPG01386	mRNA
AKFM01000104	592927	593594	+	transfrag08412	KMPG01386	mRNA
AKFM01000104	597838	599308	+	transfrag08420	KMPG01390	mRNA
AKFM01000104	600310	601190	+	transfrag08422	KMPG01391	mRNA
AKFM01000104	1965	2124	-	transfrag08433	KMPG01131	mRNA
AKFM01000104	16528	18708	-	transfrag08460	KMPG01135	mRNA
AKFM01000104	25845	26106	-	transfrag08470	KMPG01138	mRNA
AKFM01000104	26290	26539	-	transfrag08471	KMPG01138	mRNA
AKFM01000104	31737	33474	-	transfrag08481	KMPG01140	mRNA
AKFM01000104	34147	35146	-	transfrag08484	KMPG01141	mRNA
AKFM01000104	35560	36263	-	transfrag08486	KMPG01142	mRNA
AKFM01000104	36942	39279	-	transfrag08488	KMPG01143	mRNA
AKFM01000104	44063	46618	-	transfrag08495	KMPG01146	mRNA
AKFM01000104	50578	50753	-	transfrag08501	KMPG01148	mRNA
AKFM01000104	51642	51788	-	transfrag08502	KMPG01148	mRNA
AKFM01000104	52153	54149	-	transfrag08504	KMPG01149	mRNA
AKFM01000104	54354	55954	-	transfrag08505	KMPG01150	mRNA
AKFM01000104	73975	74111	-	transfrag08538	KMPG01157	mRNA
AKFM01000104	74579	74751	-	transfrag08540	KMPG01157	mRNA
AKFM01000104	75374	76174	-	transfrag08542	KMPG01158	mRNA
AKFM01000104	79785	80532	-	transfrag08550	KMPG01160	mRNA
AKFM01000104	80643	80839	-	transfrag08551	KMPG01160	mRNA
AKFM01000104	82854	83203	-	transfrag08555	KMPG01161	mRNA
AKFM01000104	84299	84783	-	transfrag08558	KMPG01162	mRNA
AKFM01000104	111761	113385	-	transfrag08604	KMPG01172	mRNA
AKFM01000104	113517	114415	-	transfrag08605	KMPG01173	mRNA
AKFM01000104	114462	114724	-	transfrag08606	KMPG01173	mRNA
AKFM01000104	115042	116877	-	transfrag08608	KMPG01174	mRNA
AKFM01000104	117159	118051	-	transfrag08610	KMPG01175	mRNA
AKFM01000104	130321	131330	-	transfrag08631	KMPG01180	mRNA
AKFM01000104	131397	133514	-	transfrag08632	KMPG01181	mRNA
AKFM01000104	136519	137078	-	transfrag08637	KMPG01183	mRNA
AKFM01000104	137268	138536	-	transfrag08638	KMPG01183	mRNA
AKFM01000104	139786	141513	-	transfrag08640	KMPG01184	mRNA
AKFM01000104	143225	146095	-	transfrag08644	KMPG01185	mRNA
AKFM01000104	146980	148367	-	transfrag08648	KMPG01186	mRNA
AKFM01000104	148420	150441	-	transfrag08649	KMPG01187	mRNA
AKFM01000104	153179	153988	-	transfrag08656	KMPG01190	mRNA
AKFM01000104	155080	155507	-	transfrag08660	KMPG01190	mRNA
AKFM01000104	158160	160293	-	transfrag08664	KMPG01191	mRNA
AKFM01000104	161356	162662	-	transfrag08667	KMPG01192	mRNA
AKFM01000104	170055	170303	-	transfrag08677	KMPG01196	mRNA
AKFM01000104	170699	171050	-	transfrag08679	KMPG01196	mRNA
AKFM01000104	171521	173892	-	transfrag08680	KMPG01197	mRNA
AKFM01000104	175586	176043	-	transfrag08685	KMPG01199	mRNA
AKFM01000104	183224	183458	-	transfrag08699	KMPG01204	mRNA
AKFM01000104	184700	185946	-	transfrag08704	KMPG01206	mRNA
AKFM01000104	190074	190446	-	transfrag08714	KMPG01210	mRNA
AKFM01000104	190642	190962	-	transfrag08715	KMPG01210	mRNA
AKFM01000104	193087	193989	-	transfrag08719	KMPG01210	mRNA
AKFM01000104	196823	197041	-	transfrag08724	KMPG01212	mRNA
AKFM01000104	201110	202193	-	transfrag08735	KMPG01214	mRNA
AKFM01000104	208198	209156	-	transfrag08744	KMPG01217	mRNA
AKFM01000104	209440	209490	-	transfrag08745	KMPG01217	mRNA
AKFM01000104	209699	209930	-	transfrag08746	KMPG01217	mRNA
AKFM01000104	216731	216918	-	transfrag08756	KMPG01219	mRNA
AKFM01000104	217026	217251	-	transfrag08757	KMPG01219	mRNA
AKFM01000104	218805	220064	-	transfrag08761	KMPG01219	mRNA
AKFM01000104	220344	221375	-	transfrag08763	KMPG01220	mRNA
AKFM01000104	225664	226291	-	transfrag08772	KMPG01225	mRNA
AKFM01000104	227025	229308	-	transfrag08774	KMPG01227	mRNA
AKFM01000104	230091	231517	-	transfrag08776	KMPG01228	mRNA
AKFM01000104	235097	236990	-	transfrag08783	KMPG01231	mRNA
AKFM01000104	240970	241281	-	transfrag08791	KMPG01234	mRNA
AKFM01000104	255938	256395	-	transfrag08817	KMPG01243	mRNA
AKFM01000104	257982	258347	-	transfrag08820	KMPG01244	mRNA
AKFM01000104	261753	261929	-	transfrag08828	KMPG01246	mRNA
AKFM01000104	266191	268468	-	transfrag08835	KMPG01248	mRNA
AKFM01000104	274892	275304	-	transfrag08846	KMPG01252	mRNA
AKFM01000104	275458	275660	-	transfrag08847	KMPG01252	mRNA
AKFM01000104	275993	276866	-	transfrag08848	KMPG01253	mRNA
AKFM01000104	278932	279313	-	transfrag08851	KMPG01255	mRNA
AKFM01000104	279364	280516	-	transfrag08852	KMPG01255	mRNA
AKFM01000104	280727	281830	-	transfrag08853	KMPG01255	mRNA
AKFM01000104	294269	295030	-	transfrag08870	KMPG01261	mRNA
AKFM01000104	295650	296157	-	transfrag08871	KMPG01262	mRNA
AKFM01000104	296817	298422	-	transfrag08874	KMPG01263	mRNA
AKFM01000104	298722	299186	-	transfrag08876	KMPG01263	mRNA
AKFM01000104	305831	307046	-	transfrag08890	KMPG01265	mRNA
AKFM01000104	310049	311970	-	transfrag08897	KMPG01267	mRNA
AKFM01000104	317079	317336	-	transfrag08905	KMPG01270	mRNA
AKFM01000104	318977	319650	-	transfrag08908	KMPG01271	mRNA
AKFM01000104	321646	323242	-	transfrag08912	KMPG01273	mRNA
AKFM01000104	323505	324774	-	transfrag08913	KMPG01273	mRNA
AKFM01000104	325040	326255	-	transfrag08914	KMPG01274	mRNA
AKFM01000104	326300	326687	-	transfrag08915	KMPG01274	mRNA
AKFM01000104	327047	328729	-	transfrag08917	KMPG01275	mRNA
AKFM01000104	328853	330648	-	transfrag08918	KMPG01275	mRNA
AKFM01000104	338695	339939	-	transfrag08931	KMPG01278	mRNA
AKFM01000104	342380	343127	-	transfrag08938	KMPG01281	mRNA
AKFM01000104	346451	346500	-	transfrag08946	KMPG01283	mRNA
AKFM01000104	347473	348098	-	transfrag08949	KMPG01283	mRNA
AKFM01000104	355843	357878	-	transfrag08964	KMPG01288	mRNA
AKFM01000104	359508	360373	-	transfrag08967	KMPG01289	mRNA
AKFM01000104	363001	363949	-	transfrag08973	KMPG01291	mRNA
AKFM01000104	385499	389064	-	transfrag08997	KMPG01302	mRNA
AKFM01000104	390471	391660	-	transfrag09001	KMPG01303	mRNA
AKFM01000104	391771	394929	-	transfrag09002	KMPG01303	mRNA
AKFM01000104	411035	411221	-	transfrag09023	KMPG01309	mRNA
AKFM01000104	411411	411993	-	transfrag09024	KMPG01309	mRNA
AKFM01000104	412672	414807	-	transfrag09026	KMPG01310	mRNA
AKFM01000104	420907	421286	-	transfrag09035	KMPG01311	mRNA
AKFM01000104	425358	425556	-	transfrag09040	KMPG01313	mRNA
AKFM01000104	425685	425937	-	transfrag09041	KMPG01313	mRNA
AKFM01000104	427450	429587	-	transfrag09047	KMPG01315	mRNA
AKFM01000104	429688	429971	-	transfrag09048	KMPG01315	mRNA
AKFM01000104	430239	431120	-	transfrag09049	KMPG01315	mRNA
AKFM01000104	434274	434623	-	transfrag09051	KMPG01317	mRNA
AKFM01000104	434999	436825	-	transfrag09053	KMPG01317	mRNA
AKFM01000104	439045	442920	-	transfrag09058	KMPG01319	mRNA
AKFM01000104	443354	444060	-	transfrag09059	KMPG01320	mRNA
AKFM01000104	444177	444581	-	transfrag09060	KMPG01320	mRNA
AKFM01000104	450199	450316	-	transfrag09069	KMPG01322	mRNA
AKFM01000104	450509	451573	-	transfrag09070	KMPG01322	mRNA
AKFM01000104	452703	453635	-	transfrag09073	KMPG01322	mRNA
AKFM01000104	458350	459085	-	transfrag09083	KMPG01325	mRNA
AKFM01000104	459545	459891	-	transfrag09085	KMPG01326	mRNA
AKFM01000104	459941	460078	-	transfrag09086	KMPG01326	mRNA
AKFM01000104	460130	460501	-	transfrag09087	KMPG01326	mRNA
AKFM01000104	460635	461321	-	transfrag09088	KMPG01326	mRNA
AKFM01000104	463530	463791	-	transfrag09091	KMPG01328	mRNA
AKFM01000104	464250	465192	-	transfrag09092	KMPG01328	mRNA
AKFM01000104	468667	469785	-	transfrag09097	KMPG01330	mRNA
AKFM01000104	470277	470815	-	transfrag09099	KMPG01330	mRNA
AKFM01000104	471255	472036	-	transfrag09100	KMPG01330	mRNA
AKFM01000104	472352	473666	-	transfrag09101	KMPG01330	mRNA
AKFM01000104	481639	482148	-	transfrag09118	KMPG01334	mRNA
AKFM01000104	482552	484062	-	transfrag09120	KMPG01334	mRNA
AKFM01000104	494931	495497	-	transfrag09137	KMPG01341	mRNA
AKFM01000104	496795	497581	-	transfrag09140	KMPG01341	mRNA
AKFM01000104	498917	499991	-	transfrag09144	KMPG01342	mRNA
AKFM01000104	500229	500380	-	transfrag09145	KMPG01342	mRNA
AKFM01000104	502534	503233	-	transfrag09149	KMPG01342	mRNA
AKFM01000104	505115	506874	-	transfrag09153	KMPG01344	mRNA
AKFM01000104	513237	514460	-	transfrag09165	KMPG01347	mRNA
AKFM01000104	516967	517017	-	transfrag09171	KMPG01349	mRNA
AKFM01000104	535562	536475	-	transfrag09207	KMPG01355	mRNA
AKFM01000104	536651	536863	-	transfrag09208	KMPG01355	mRNA
AKFM01000104	537201	539620	-	transfrag09209	KMPG01356	mRNA
AKFM01000104	545132	546538	-	transfrag09218	KMPG01360	mRNA
AKFM01000104	549198	549348	-	transfrag09224	KMPG01363	mRNA
AKFM01000104	549720	549862	-	transfrag09225	KMPG01363	mRNA
AKFM01000104	551363	551441	-	transfrag09228	KMPG01363	mRNA
AKFM01000104	552562	552701	-	transfrag09230	KMPG01364	mRNA
AKFM01000104	553018	553820	-	transfrag09231	KMPG01364	mRNA
AKFM01000104	554121	555027	-	transfrag09232	KMPG01365	mRNA
AKFM01000104	556189	558792	-	transfrag09234	KMPG01367	mRNA
AKFM01000104	559949	560781	-	transfrag09236	KMPG01369	mRNA
AKFM01000104	563019	565956	-	transfrag09239	KMPG01371	mRNA
AKFM01000104	571348	572909	-	transfrag09252	KMPG01375	mRNA
AKFM01000104	573420	574476	-	transfrag09254	KMPG01375	mRNA
AKFM01000104	581269	581370	-	transfrag09267	KMPG01381	mRNA
AKFM01000104	581523	581835	-	transfrag09268	KMPG01381	mRNA
AKFM01000104	582056	582718	-	transfrag09269	KMPG01381	mRNA
AKFM01000104	585143	585296	-	transfrag09273	KMPG01382	mRNA
AKFM01000104	585770	587738	-	transfrag09274	KMPG01383	mRNA
AKFM01000104	589612	589724	-	transfrag09277	KMPG01384	mRNA
AKFM01000104	594016	594246	-	transfrag09282	KMPG01387	mRNA
AKFM01000104	595579	595958	-	transfrag09285	KMPG01388	mRNA
AKFM01000104	596239	597246	-	transfrag09287	KMPG01389	mRNA
AKFM01000104	601109	601322	-	transfrag09296	KMPG01392	mRNA
AKFM01000104	603010	603410	-	transfrag09300	KMPG01393	mRNA
AKFM01000105	4512	4825	+	transfrag09312	KMPG01396	mRNA
AKFM01000105	8741	9034	+	transfrag09317	KMPG01397	mRNA
AKFM01000105	9881	10276	+	transfrag09319	KMPG01398	mRNA
AKFM01000105	13060	13533	+	transfrag09327	KMPG01399	mRNA
AKFM01000105	13868	14115	+	transfrag09328	KMPG01399	mRNA
AKFM01000105	14285	15228	+	transfrag09329	KMPG01399	mRNA
AKFM01000105	19157	20279	+	transfrag09335	KMPG01402	mRNA
AKFM01000105	20642	21566	+	transfrag09337	KMPG01403	mRNA
AKFM01000105	22105	22979	+	transfrag09339	KMPG01404	mRNA
AKFM01000105	23038	25549	+	transfrag09340	KMPG01404	mRNA
AKFM01000105	26676	27158	+	transfrag09343	KMPG01405	mRNA
AKFM01000105	27713	27978	+	transfrag09345	KMPG01405	mRNA
AKFM01000105	28646	30492	+	transfrag09347	KMPG01406	mRNA
AKFM01000105	49595	50052	+	transfrag09371	KMPG01413	mRNA
AKFM01000105	54022	54365	+	transfrag09377	KMPG01415	mRNA
AKFM01000105	55000	55568	+	transfrag09379	KMPG01415	mRNA
AKFM01000105	56387	57029	+	transfrag09382	KMPG01415	mRNA
AKFM01000105	57318	60410	+	transfrag09383	KMPG01415	mRNA
AKFM01000105	65133	65627	+	transfrag09393	KMPG01417	mRNA
AKFM01000105	65733	66283	+	transfrag09394	KMPG01417	mRNA
AKFM01000105	66346	66728	+	transfrag09395	KMPG01417	mRNA
AKFM01000105	69804	70411	+	transfrag09402	KMPG01419	mRNA
AKFM01000105	79584	79850	+	transfrag09415	KMPG01424	mRNA
AKFM01000105	82343	84085	+	transfrag09420	KMPG01425	mRNA
AKFM01000105	84670	85153	+	transfrag09422	KMPG01426	mRNA
AKFM01000105	94140	96052	+	transfrag09439	KMPG01430	mRNA
AKFM01000105	98261	99944	+	transfrag09447	KMPG01432	mRNA
AKFM01000105	101595	102538	+	transfrag09452	KMPG01434	mRNA
AKFM01000105	102969	103422	+	transfrag09453	KMPG01434	mRNA
AKFM01000105	103526	103802	+	transfrag09454	KMPG01434	mRNA
AKFM01000105	113303	114200	+	transfrag09471	KMPG01439	mRNA
AKFM01000105	114340	114607	+	transfrag09472	KMPG01439	mRNA
AKFM01000105	115309	116779	+	transfrag09474	KMPG01439	mRNA
AKFM01000105	117783	118112	+	transfrag09476	KMPG01440	mRNA
AKFM01000105	118280	118782	+	transfrag09477	KMPG01440	mRNA
AKFM01000105	119136	120234	+	transfrag09478	KMPG01440	mRNA
AKFM01000105	120604	122138	+	transfrag09479	KMPG01441	mRNA
AKFM01000105	122830	124697	+	transfrag09481	KMPG01442	mRNA
AKFM01000105	129744	130618	+	transfrag09489	KMPG01445	mRNA
AKFM01000105	131293	131651	+	transfrag09492	KMPG01445	mRNA
AKFM01000105	133033	133757	+	transfrag09496	KMPG01447	mRNA
AKFM01000105	136063	136885	+	transfrag09501	KMPG01449	mRNA
AKFM01000105	137395	139574	+	transfrag09502	KMPG01450	mRNA
AKFM01000105	142630	142987	+	transfrag09509	KMPG01452	mRNA
AKFM01000105	143155	143723	+	transfrag09510	KMPG01452	mRNA
AKFM01000105	144929	145460	+	transfrag09513	KMPG01453	mRNA
AKFM01000105	145589	147200	+	transfrag09514	KMPG01453	mRNA
AKFM01000105	147471	148958	+	transfrag09515	KMPG01454	mRNA
AKFM01000105	149686	149952	+	transfrag09517	KMPG01455	mRNA
AKFM01000105	152831	153197	+	transfrag09523	KMPG01457	mRNA
AKFM01000105	156779	158207	+	transfrag09530	KMPG01459	mRNA
AKFM01000105	158681	159335	+	transfrag09532	KMPG01460	mRNA
AKFM01000105	159408	159806	+	transfrag09533	KMPG01460	mRNA
AKFM01000105	165580	166142	+	transfrag09544	KMPG01463	mRNA
AKFM01000105	166259	166639	+	transfrag09545	KMPG01463	mRNA
AKFM01000105	167054	168021	+	transfrag09546	KMPG01464	mRNA
AKFM01000105	169415	169680	+	transfrag09550	KMPG01466	mRNA
AKFM01000105	169871	170147	+	transfrag09551	KMPG01466	mRNA
AKFM01000105	170579	170833	+	transfrag09553	KMPG01466	mRNA
AKFM01000105	174042	174847	+	transfrag09560	KMPG01468	mRNA
AKFM01000105	174942	175059	+	transfrag09561	KMPG01468	mRNA
AKFM01000105	175141	176364	+	transfrag09562	KMPG01468	mRNA
AKFM01000105	177944	178653	+	transfrag09565	KMPG01470	mRNA
AKFM01000105	178759	178866	+	transfrag09566	KMPG01470	mRNA
AKFM01000105	179472	179746	+	transfrag09568	KMPG01471	mRNA
AKFM01000105	183614	184345	+	transfrag09576	KMPG01473	mRNA
AKFM01000105	188531	193233	+	transfrag09585	KMPG01476	mRNA
AKFM01000105	193278	195980	+	transfrag09586	KMPG01476	mRNA
AKFM01000105	198317	198673	+	transfrag09591	KMPG01478	mRNA
AKFM01000105	200108	200284	+	transfrag09592	KMPG01478	mRNA
AKFM01000105	205305	206710	+	transfrag09598	KMPG01480	mRNA
AKFM01000105	207028	207338	+	transfrag09600	KMPG01480	mRNA
AKFM01000105	207659	208157	+	transfrag09602	KMPG01480	mRNA
AKFM01000105	210089	210483	+	transfrag09608	KMPG01482	mRNA
AKFM01000105	210677	211253	+	transfrag09609	KMPG01482	mRNA
AKFM01000105	213143	214391	+	transfrag09613	KMPG01483	mRNA
AKFM01000105	214451	218085	+	transfrag09614	KMPG01484	mRNA
AKFM01000105	228408	229404	+	transfrag09634	KMPG01491	mRNA
AKFM01000105	231602	231965	+	transfrag09638	KMPG01493	mRNA
AKFM01000105	233939	234261	+	transfrag09642	KMPG01495	mRNA
AKFM01000105	234759	235391	+	transfrag09643	KMPG01496	mRNA
AKFM01000105	238079	238566	+	transfrag09649	KMPG01498	mRNA
AKFM01000105	249388	249936	+	transfrag09668	KMPG01501	mRNA
AKFM01000105	250083	250622	+	transfrag09669	KMPG01501	mRNA
AKFM01000105	250727	251426	+	transfrag09670	KMPG01501	mRNA
AKFM01000105	254035	254332	+	transfrag09674	KMPG01502	mRNA
AKFM01000105	260418	260871	+	transfrag09687	KMPG01505	mRNA
AKFM01000105	260996	261498	+	transfrag09688	KMPG01505	mRNA
AKFM01000105	274807	275473	+	transfrag09709	KMPG01511	mRNA
AKFM01000105	285424	286869	+	transfrag09733	KMPG01517	mRNA
AKFM01000105	287654	287922	+	transfrag09735	KMPG01518	mRNA
AKFM01000105	293088	295120	+	transfrag09745	KMPG01521	mRNA
AKFM01000105	295692	296979	+	transfrag09746	KMPG01522	mRNA
AKFM01000105	303675	304788	+	transfrag09759	KMPG01525	mRNA
AKFM01000105	305435	306964	+	transfrag09761	KMPG01526	mRNA
AKFM01000105	309390	310892	+	transfrag09768	KMPG01529	mRNA
AKFM01000105	316343	316941	+	transfrag09781	KMPG01531	mRNA
AKFM01000105	328370	329384	+	transfrag09794	KMPG01536	mRNA
AKFM01000105	332999	333255	+	transfrag09799	KMPG01538	mRNA
AKFM01000105	334655	336743	+	transfrag09803	KMPG01539	mRNA
AKFM01000105	343771	343841	+	transfrag09813	KMPG01542	mRNA
AKFM01000105	345295	345531	+	transfrag09818	KMPG01542	mRNA
AKFM01000105	345725	346990	+	transfrag09819	KMPG01542	mRNA
AKFM01000105	347341	347643	+	transfrag09821	KMPG01543	mRNA
AKFM01000105	347704	348368	+	transfrag09822	KMPG01543	mRNA
AKFM01000105	348456	349025	+	transfrag09823	KMPG01543	mRNA
AKFM01000105	349085	349225	+	transfrag09824	KMPG01543	mRNA
AKFM01000105	349603	349762	+	transfrag09826	KMPG01544	mRNA
AKFM01000105	349881	350625	+	transfrag09827	KMPG01544	mRNA
AKFM01000105	355059	355765	+	transfrag09835	KMPG01547	mRNA
AKFM01000105	356063	357739	+	transfrag09837	KMPG01548	mRNA
AKFM01000105	358541	360220	+	transfrag09839	KMPG01549	mRNA
AKFM01000105	361643	361951	+	transfrag09842	KMPG01550	mRNA
AKFM01000105	364319	364641	+	transfrag09851	KMPG01552	mRNA
AKFM01000105	364747	364981	+	transfrag09852	KMPG01552	mRNA
AKFM01000105	367048	367362	+	transfrag09858	KMPG01554	mRNA
AKFM01000105	367621	367826	+	transfrag09859	KMPG01554	mRNA
AKFM01000105	368203	368658	+	transfrag09861	KMPG01554	mRNA
AKFM01000105	368827	368946	+	transfrag09862	KMPG01554	mRNA
AKFM01000105	375753	376234	+	transfrag09871	KMPG01557	mRNA
AKFM01000105	376325	376768	+	transfrag09872	KMPG01557	mRNA
AKFM01000105	377592	378119	+	transfrag09875	KMPG01558	mRNA
AKFM01000105	384512	385330	+	transfrag09881	KMPG01561	mRNA
AKFM01000105	387669	387928	+	transfrag09886	KMPG01563	mRNA
AKFM01000105	388109	388464	+	transfrag09887	KMPG01563	mRNA
AKFM01000105	388607	388991	+	transfrag09888	KMPG01563	mRNA
AKFM01000105	390354	390630	+	transfrag09891	KMPG01564	mRNA
AKFM01000105	390802	391177	+	transfrag09892	KMPG01564	mRNA
AKFM01000105	392308	393447	+	transfrag09895	KMPG01565	mRNA
AKFM01000105	393839	394429	+	transfrag09897	KMPG01566	mRNA
AKFM01000105	401990	402435	+	transfrag09912	KMPG01571	mRNA
AKFM01000105	403478	403890	+	transfrag09917	KMPG01571	mRNA
AKFM01000105	404459	404649	+	transfrag09919	KMPG01571	mRNA
AKFM01000105	409809	409991	+	transfrag09929	KMPG01573	mRNA
AKFM01000105	411694	411925	+	transfrag09935	KMPG01574	mRNA
AKFM01000105	414251	414535	+	transfrag09938	KMPG01576	mRNA
AKFM01000105	414818	415146	+	transfrag09939	KMPG01576	mRNA
AKFM01000105	417538	418295	+	transfrag09944	KMPG01577	mRNA
AKFM01000105	419321	420444	+	transfrag09945	KMPG01579	mRNA
AKFM01000105	433943	434028	+	transfrag09968	KMPG01585	mRNA
AKFM01000105	434084	434874	+	transfrag09969	KMPG01585	mRNA
AKFM01000105	439321	439814	+	transfrag09976	KMPG01588	mRNA
AKFM01000105	440428	440478	+	transfrag09977	KMPG01589	mRNA
AKFM01000105	441016	441265	+	transfrag09978	KMPG01589	mRNA
AKFM01000105	443306	443668	+	transfrag09982	KMPG01590	mRNA
AKFM01000105	450517	451047	+	transfrag09994	KMPG01594	mRNA
AKFM01000105	451370	451438	+	transfrag09995	KMPG01594	mRNA
AKFM01000105	463767	464078	+	transfrag10017	KMPG01598	mRNA
AKFM01000105	465334	466346	+	transfrag10019	KMPG01598	mRNA
AKFM01000105	469143	469435	+	transfrag10027	KMPG01600	mRNA
AKFM01000105	470318	470805	+	transfrag10028	KMPG01600	mRNA
AKFM01000105	474721	475853	+	transfrag10035	KMPG01603	mRNA
AKFM01000105	476436	477161	+	transfrag10036	KMPG01603	mRNA
AKFM01000105	477516	478434	+	transfrag10037	KMPG01604	mRNA
AKFM01000105	503428	505604	+	transfrag10078	KMPG01614	mRNA
AKFM01000105	511132	511518	+	transfrag10089	KMPG01617	mRNA
AKFM01000105	511863	512192	+	transfrag10090	KMPG01617	mRNA
AKFM01000105	512265	512435	+	transfrag10091	KMPG01617	mRNA
AKFM01000105	524034	524416	+	transfrag10105	KMPG01621	mRNA
AKFM01000105	525373	525477	+	transfrag10109	KMPG01621	mRNA
AKFM01000105	525998	526376	+	transfrag10112	KMPG01622	mRNA
AKFM01000105	526708	526981	+	transfrag10114	KMPG01622	mRNA
AKFM01000105	539307	540103	+	transfrag10136	KMPG01627	mRNA
AKFM01000105	541196	541344	+	transfrag10140	KMPG01628	mRNA
AKFM01000105	544579	544929	+	transfrag10145	KMPG01630	mRNA
AKFM01000105	545045	545264	+	transfrag10146	KMPG01630	mRNA
AKFM01000105	547667	548237	+	transfrag10150	KMPG01632	mRNA
AKFM01000105	550157	550403	+	transfrag10154	KMPG01634	mRNA
AKFM01000105	552334	553655	+	transfrag10158	KMPG01636	mRNA
AKFM01000105	556436	556599	+	transfrag10164	KMPG01638	mRNA
AKFM01000105	558230	558712	+	transfrag10168	KMPG01638	mRNA
AKFM01000105	564692	565253	+	transfrag10179	KMPG01641	mRNA
AKFM01000105	565877	567144	+	transfrag10181	KMPG01642	mRNA
AKFM01000105	575447	576466	+	transfrag10200	KMPG01646	mRNA
AKFM01000105	577872	578267	+	transfrag10205	KMPG01646	mRNA
AKFM01000105	579168	579260	+	transfrag10208	KMPG01646	mRNA
AKFM01000105	588339	588899	+	transfrag10224	KMPG01652	mRNA
AKFM01000105	589150	589897	+	transfrag10225	KMPG01653	mRNA
AKFM01000105	589978	590326	+	transfrag10226	KMPG01653	mRNA
AKFM01000105	590461	590849	+	transfrag10227	KMPG01653	mRNA
AKFM01000105	591664	592078	+	transfrag10229	KMPG01654	mRNA
AKFM01000105	592128	593103	+	transfrag10230	KMPG01654	mRNA
AKFM01000105	593601	594136	+	transfrag10231	KMPG01655	mRNA
AKFM01000105	595699	596253	+	transfrag10235	KMPG01656	mRNA
AKFM01000105	596318	597327	+	transfrag10236	KMPG01656	mRNA
AKFM01000105	597761	598280	+	transfrag10237	KMPG01657	mRNA
AKFM01000105	598645	599094	+	transfrag10239	KMPG01657	mRNA
AKFM01000105	600307	601062	+	transfrag10242	KMPG01657	mRNA
AKFM01000105	601129	601416	+	transfrag10243	KMPG01657	mRNA
AKFM01000105	601800	604999	+	transfrag10244	KMPG01658	mRNA
AKFM01000105	621711	621903	+	transfrag10266	KMPG01666	mRNA
AKFM01000105	622139	623263	+	transfrag10267	KMPG01667	mRNA
AKFM01000105	624326	624646	+	transfrag10270	KMPG01668	mRNA
AKFM01000105	624799	625720	+	transfrag10271	KMPG01668	mRNA
AKFM01000105	627124	629425	+	transfrag10272	KMPG01670	mRNA
AKFM01000105	629826	631383	+	transfrag10273	KMPG01671	mRNA
AKFM01000105	641902	642172	+	transfrag10289	KMPG01676	mRNA
AKFM01000105	650679	650918	+	transfrag10306	KMPG01683	mRNA
AKFM01000105	651028	651419	+	transfrag10307	KMPG01683	mRNA
AKFM01000105	651587	652415	+	transfrag10308	KMPG01683	mRNA
AKFM01000105	658629	660390	+	transfrag10322	KMPG01686	mRNA
AKFM01000105	667114	667650	+	transfrag10332	KMPG01689	mRNA
AKFM01000105	667945	668200	+	transfrag10333	KMPG01689	mRNA
AKFM01000105	668361	671152	+	transfrag10334	KMPG01690	mRNA
AKFM01000105	676849	677320	+	transfrag10341	KMPG01694	mRNA
AKFM01000105	683902	684527	+	transfrag10356	KMPG01697	mRNA
AKFM01000105	684601	686148	+	transfrag10357	KMPG01697	mRNA
AKFM01000105	688375	688499	+	transfrag10360	KMPG01698	mRNA
AKFM01000105	699374	699941	+	transfrag10382	KMPG01703	mRNA
AKFM01000105	700244	700779	+	transfrag10383	KMPG01704	mRNA
AKFM01000105	701094	701900	+	transfrag10385	KMPG01704	mRNA
AKFM01000105	702755	703294	+	transfrag10389	KMPG01704	mRNA
AKFM01000105	710446	711087	+	transfrag10403	KMPG01710	mRNA
AKFM01000105	719221	719654	+	transfrag10416	KMPG01713	mRNA
AKFM01000105	727787	729535	+	transfrag10431	KMPG01717	mRNA
AKFM01000105	729655	731377	+	transfrag10432	KMPG01717	mRNA
AKFM01000105	731486	733553	+	transfrag10433	KMPG01718	mRNA
AKFM01000105	738331	739283	+	transfrag10440	KMPG01720	mRNA
AKFM01000105	745575	748038	+	transfrag10450	KMPG01724	mRNA
AKFM01000105	748248	748626	+	transfrag10451	KMPG01724	mRNA
AKFM01000105	756870	757777	+	transfrag10463	KMPG01727	mRNA
AKFM01000105	758765	759057	+	transfrag10466	KMPG01727	mRNA
AKFM01000105	759657	760020	+	transfrag10468	KMPG01727	mRNA
AKFM01000105	763779	763877	+	transfrag10474	KMPG01730	mRNA
AKFM01000105	763927	764683	+	transfrag10475	KMPG01730	mRNA
AKFM01000105	777240	777498	+	transfrag10495	KMPG01738	mRNA
AKFM01000105	780376	783132	+	transfrag10501	KMPG01740	mRNA
AKFM01000105	786267	787876	+	transfrag10506	KMPG01742	mRNA
AKFM01000105	790188	791545	+	transfrag10511	KMPG01744	mRNA
AKFM01000105	791630	792165	+	transfrag10512	KMPG01744	mRNA
AKFM01000105	793054	793764	+	transfrag10514	KMPG01745	mRNA
AKFM01000105	797703	798455	+	transfrag10521	KMPG01748	mRNA
AKFM01000105	798511	799343	+	transfrag10522	KMPG01748	mRNA
AKFM01000105	808184	808777	+	transfrag10534	KMPG01752	mRNA
AKFM01000105	808924	809154	+	transfrag10535	KMPG01752	mRNA
AKFM01000105	810564	810680	+	transfrag10539	KMPG01753	mRNA
AKFM01000105	817897	819317	+	transfrag10553	KMPG01757	mRNA
AKFM01000105	819764	820049	+	transfrag10555	KMPG01758	mRNA
AKFM01000105	820431	820692	+	transfrag10556	KMPG01758	mRNA
AKFM01000105	821163	821226	+	transfrag10558	KMPG01758	mRNA
AKFM01000105	821358	821658	+	transfrag10559	KMPG01758	mRNA
AKFM01000105	822003	822074	+	transfrag10560	KMPG01758	mRNA
AKFM01000105	830211	831172	+	transfrag10572	KMPG01764	mRNA
AKFM01000105	837030	837449	+	transfrag10582	KMPG01770	mRNA
AKFM01000105	839817	840597	+	transfrag10589	KMPG01772	mRNA
AKFM01000105	840759	843142	+	transfrag10590	KMPG01773	mRNA
AKFM01000105	843234	843650	+	transfrag10591	KMPG01773	mRNA
AKFM01000105	844300	844608	+	transfrag10594	KMPG01773	mRNA
AKFM01000105	846457	846712	+	transfrag10597	KMPG01775	mRNA
AKFM01000105	849541	849988	+	transfrag10607	KMPG01775	mRNA
AKFM01000105	850234	850388	+	transfrag10608	KMPG01775	mRNA
AKFM01000105	854982	855553	+	transfrag10615	KMPG01777	mRNA
AKFM01000105	856010	857380	+	transfrag10617	KMPG01778	mRNA
AKFM01000105	857889	858047	+	transfrag10618	KMPG01778	mRNA
AKFM01000105	859471	859730	+	transfrag10620	KMPG01778	mRNA
AKFM01000105	859980	860698	+	transfrag10621	KMPG01779	mRNA
AKFM01000105	863825	867588	+	transfrag10629	KMPG01782	mRNA
AKFM01000105	869298	870352	+	transfrag10631	KMPG01783	mRNA
AKFM01000105	870805	871782	+	transfrag10632	KMPG01784	mRNA
AKFM01000105	871980	872518	+	transfrag10633	KMPG01784	mRNA
AKFM01000105	872936	873718	+	transfrag10635	KMPG01784	mRNA
AKFM01000105	873864	877324	+	transfrag10636	KMPG01784	mRNA
AKFM01000105	877380	879192	+	transfrag10637	KMPG01784	mRNA
AKFM01000105	879220	879726	+	transfrag10639	KMPG01785	mRNA
AKFM01000105	881636	882390	+	transfrag10644	KMPG01787	mRNA
AKFM01000105	882846	883254	+	transfrag10646	KMPG01787	mRNA
AKFM01000105	884168	884622	+	transfrag10649	KMPG01787	mRNA
AKFM01000105	886751	887547	+	transfrag10653	KMPG01789	mRNA
AKFM01000105	889154	891852	+	transfrag10657	KMPG01791	mRNA
AKFM01000105	892131	893199	+	transfrag10658	KMPG01792	mRNA
AKFM01000105	893241	894362	+	transfrag10659	KMPG01792	mRNA
AKFM01000105	894549	895214	+	transfrag10660	KMPG01793	mRNA
AKFM01000105	896537	897394	+	transfrag10665	KMPG01795	mRNA
AKFM01000105	900245	904162	+	transfrag10671	KMPG01799	mRNA
AKFM01000105	904285	905034	+	transfrag10672	KMPG01799	mRNA
AKFM01000105	906299	907560	+	transfrag10674	KMPG01800	mRNA
AKFM01000105	907987	908911	+	transfrag10675	KMPG01801	mRNA
AKFM01000105	923137	923582	+	transfrag10697	KMPG01807	mRNA
AKFM01000105	926196	927289	+	transfrag10703	KMPG01809	mRNA
AKFM01000105	929241	929955	+	transfrag10706	KMPG01811	mRNA
AKFM01000105	937093	937753	+	transfrag10716	KMPG01814	mRNA
AKFM01000105	939436	939713	+	transfrag10718	KMPG01816	mRNA
AKFM01000105	940239	941167	+	transfrag10720	KMPG01816	mRNA
AKFM01000105	950199	952433	+	transfrag10735	KMPG01820	mRNA
AKFM01000105	952521	953875	+	transfrag10736	KMPG01820	mRNA
AKFM01000105	959780	961057	+	transfrag10745	KMPG01825	mRNA
AKFM01000105	961272	961787	+	transfrag10746	KMPG01826	mRNA
AKFM01000105	962160	963179	+	transfrag10748	KMPG01827	mRNA
AKFM01000105	963287	964018	+	transfrag10749	KMPG01827	mRNA
AKFM01000105	964085	964235	+	transfrag10750	KMPG01827	mRNA
AKFM01000105	964278	964712	+	transfrag10751	KMPG01827	mRNA
AKFM01000105	964978	966579	+	transfrag10752	KMPG01827	mRNA
AKFM01000105	977610	978368	+	transfrag10764	KMPG01832	mRNA
AKFM01000105	991725	991849	+	transfrag10786	KMPG01837	mRNA
AKFM01000105	994285	994835	+	transfrag10793	KMPG01839	mRNA
AKFM01000105	995385	996820	+	transfrag10795	KMPG01840	mRNA
AKFM01000105	999083	1001942	+	transfrag10803	KMPG01843	mRNA
AKFM01000105	1003344	1004665	+	transfrag10806	KMPG01845	mRNA
AKFM01000105	1006338	1006619	+	transfrag10811	KMPG01848	mRNA
AKFM01000105	1007898	1008873	+	transfrag10814	KMPG01850	mRNA
AKFM01000105	1009932	1012607	+	transfrag10817	KMPG01852	mRNA
AKFM01000105	1013712	1015406	+	transfrag10819	KMPG01853	mRNA
AKFM01000105	1020025	1021091	+	transfrag10823	KMPG01855	mRNA
AKFM01000105	1021258	1021913	+	transfrag10825	KMPG01855	mRNA
AKFM01000105	1023864	1025004	+	transfrag10829	KMPG01857	mRNA
AKFM01000105	1025095	1025439	+	transfrag10830	KMPG01857	mRNA
AKFM01000105	1029245	1030703	+	transfrag10838	KMPG01859	mRNA
AKFM01000105	1033708	1034590	+	transfrag10844	KMPG01862	mRNA
AKFM01000105	1034736	1034848	+	transfrag10845	KMPG01862	mRNA
AKFM01000105	1036337	1037434	+	transfrag10848	KMPG01862	mRNA
AKFM01000105	1038120	1038200	+	transfrag10850	KMPG01862	mRNA
AKFM01000105	1039463	1039865	+	transfrag10853	KMPG01862	mRNA
AKFM01000105	1040123	1043443	+	transfrag10854	KMPG01863	mRNA
AKFM01000105	1046587	1047043	+	transfrag10859	KMPG01866	mRNA
AKFM01000105	1053620	1054813	+	transfrag10872	KMPG01870	mRNA
AKFM01000105	1054979	1055176	+	transfrag10873	KMPG01870	mRNA
AKFM01000105	1056760	1057197	+	transfrag10875	KMPG01871	mRNA
AKFM01000105	1057325	1057401	+	transfrag10876	KMPG01871	mRNA
AKFM01000105	1060192	1060453	+	transfrag10882	KMPG01873	mRNA
AKFM01000105	1066100	1066723	+	transfrag10895	KMPG01877	mRNA
AKFM01000105	1073919	1074302	+	transfrag10908	KMPG01880	mRNA
AKFM01000105	1085532	1086259	+	transfrag10929	KMPG01885	mRNA
AKFM01000105	1086369	1086884	+	transfrag10930	KMPG01885	mRNA
AKFM01000105	1089801	1091079	+	transfrag10934	KMPG01887	mRNA
AKFM01000105	1113727	1115893	+	transfrag10970	KMPG01894	mRNA
AKFM01000105	1118453	1118971	+	transfrag10976	KMPG01896	mRNA
AKFM01000105	1123825	1125923	+	transfrag10983	KMPG01899	mRNA
AKFM01000105	1129877	1130393	+	transfrag10994	KMPG01903	mRNA
AKFM01000105	1131909	1133642	+	transfrag10996	KMPG01905	mRNA
AKFM01000105	1134184	1135607	+	transfrag10997	KMPG01906	mRNA
AKFM01000105	1135869	1137596	+	transfrag10998	KMPG01907	mRNA
AKFM01000105	1138265	1139384	+	transfrag11000	KMPG01908	mRNA
AKFM01000105	1139855	1140798	+	transfrag11002	KMPG01909	mRNA
AKFM01000105	1149592	1149956	+	transfrag11017	KMPG01913	mRNA
AKFM01000105	1160060	1160816	+	transfrag11037	KMPG01920	mRNA
AKFM01000105	1161324	1161606	+	transfrag11039	KMPG01920	mRNA
AKFM01000105	1162357	1162591	+	transfrag11041	KMPG01920	mRNA
AKFM01000105	241	971	-	transfrag11056	KMPG01395	mRNA
AKFM01000105	15723	16223	-	transfrag11082	KMPG01400	mRNA
AKFM01000105	31251	31920	-	transfrag11109	KMPG01407	mRNA
AKFM01000105	32952	34883	-	transfrag11110	KMPG01408	mRNA
AKFM01000105	36986	38176	-	transfrag11115	KMPG01409	mRNA
AKFM01000105	38737	42334	-	transfrag11117	KMPG01410	mRNA
AKFM01000105	43400	44195	-	transfrag11120	KMPG01411	mRNA
AKFM01000105	44873	45265	-	transfrag11122	KMPG01412	mRNA
AKFM01000105	45322	46578	-	transfrag11123	KMPG01412	mRNA
AKFM01000105	47242	47629	-	transfrag11125	KMPG01412	mRNA
AKFM01000105	47739	48865	-	transfrag11126	KMPG01412	mRNA
AKFM01000105	52190	52240	-	transfrag11132	KMPG01414	mRNA
AKFM01000105	52464	52660	-	transfrag11133	KMPG01414	mRNA
AKFM01000105	52761	53067	-	transfrag11134	KMPG01414	mRNA
AKFM01000105	60451	60684	-	transfrag11142	KMPG01416	mRNA
AKFM01000105	61029	61743	-	transfrag11143	KMPG01416	mRNA
AKFM01000105	72186	73928	-	transfrag11161	KMPG01421	mRNA
AKFM01000105	85634	89442	-	transfrag11185	KMPG01427	mRNA
AKFM01000105	90333	91039	-	transfrag11187	KMPG01428	mRNA
AKFM01000105	91730	92543	-	transfrag11188	KMPG01429	mRNA
AKFM01000105	96529	97653	-	transfrag11198	KMPG01431	mRNA
AKFM01000105	99910	100264	-	transfrag11202	KMPG01433	mRNA
AKFM01000105	100377	100531	-	transfrag11203	KMPG01433	mRNA
AKFM01000105	104112	108975	-	transfrag11207	KMPG01435	mRNA
AKFM01000105	126194	126596	-	transfrag11239	KMPG01444	mRNA
AKFM01000105	127276	128028	-	transfrag11241	KMPG01444	mRNA
AKFM01000105	128298	129193	-	transfrag11243	KMPG01444	mRNA
AKFM01000105	131787	132386	-	transfrag11250	KMPG01446	mRNA
AKFM01000105	133937	135226	-	transfrag11254	KMPG01448	mRNA
AKFM01000105	140994	141306	-	transfrag11265	KMPG01451	mRNA
AKFM01000105	141725	142058	-	transfrag11267	KMPG01451	mRNA
AKFM01000105	160252	162750	-	transfrag11293	KMPG01461	mRNA
AKFM01000105	168317	168524	-	transfrag11304	KMPG01465	mRNA
AKFM01000105	172178	173099	-	transfrag11311	KMPG01467	mRNA
AKFM01000105	176353	177368	-	transfrag11317	KMPG01469	mRNA
AKFM01000105	180222	180953	-	transfrag11323	KMPG01472	mRNA
AKFM01000105	184704	185826	-	transfrag11328	KMPG01474	mRNA
AKFM01000105	196663	197089	-	transfrag11346	KMPG01477	mRNA
AKFM01000105	202470	203338	-	transfrag11356	KMPG01479	mRNA
AKFM01000105	208566	208757	-	transfrag11365	KMPG01481	mRNA
AKFM01000105	219718	220635	-	transfrag11380	KMPG01486	mRNA
AKFM01000105	222703	223070	-	transfrag11385	KMPG01488	mRNA
AKFM01000105	223891	224187	-	transfrag11387	KMPG01489	mRNA
AKFM01000105	224471	224596	-	transfrag11388	KMPG01489	mRNA
AKFM01000105	225324	227495	-	transfrag11390	KMPG01490	mRNA
AKFM01000105	232274	233065	-	transfrag11400	KMPG01494	mRNA
AKFM01000105	233114	233338	-	transfrag11401	KMPG01494	mRNA
AKFM01000105	235797	236533	-	transfrag11407	KMPG01497	mRNA
AKFM01000105	236574	237005	-	transfrag11408	KMPG01497	mRNA
AKFM01000105	242857	243424	-	transfrag11424	KMPG01499	mRNA
AKFM01000105	245666	246510	-	transfrag11428	KMPG01500	mRNA
AKFM01000105	246729	247033	-	transfrag11430	KMPG01500	mRNA
AKFM01000105	254962	256425	-	transfrag11442	KMPG01503	mRNA
AKFM01000105	257355	257762	-	transfrag11444	KMPG01504	mRNA
AKFM01000105	263816	264163	-	transfrag11454	KMPG01506	mRNA
AKFM01000105	265463	266648	-	transfrag11456	KMPG01507	mRNA
AKFM01000105	267558	268381	-	transfrag11459	KMPG01508	mRNA
AKFM01000105	269306	271491	-	transfrag11461	KMPG01509	mRNA
AKFM01000105	272445	273459	-	transfrag11463	KMPG01510	mRNA
AKFM01000105	277975	278152	-	transfrag11468	KMPG01513	mRNA
AKFM01000105	278688	278882	-	transfrag11471	KMPG01513	mRNA
AKFM01000105	279117	279400	-	transfrag11472	KMPG01513	mRNA
AKFM01000105	280008	280798	-	transfrag11474	KMPG01514	mRNA
AKFM01000105	281053	281333	-	transfrag11476	KMPG01514	mRNA
AKFM01000105	281446	281749	-	transfrag11477	KMPG01514	mRNA
AKFM01000105	282328	282923	-	transfrag11479	KMPG01515	mRNA
AKFM01000105	283189	283602	-	transfrag11480	KMPG01515	mRNA
AKFM01000105	290693	291370	-	transfrag11491	KMPG01520	mRNA
AKFM01000105	291518	292860	-	transfrag11492	KMPG01520	mRNA
AKFM01000105	297781	298946	-	transfrag11499	KMPG01523	mRNA
AKFM01000105	298988	299976	-	transfrag11500	KMPG01523	mRNA
AKFM01000105	301010	301808	-	transfrag11502	KMPG01524	mRNA
AKFM01000105	307896	308161	-	transfrag11513	KMPG01528	mRNA
AKFM01000105	311746	311983	-	transfrag11521	KMPG01530	mRNA
AKFM01000105	312699	312991	-	transfrag11523	KMPG01530	mRNA
AKFM01000105	317460	317646	-	transfrag11530	KMPG01532	mRNA
AKFM01000105	317702	318368	-	transfrag11531	KMPG01532	mRNA
AKFM01000105	318429	319065	-	transfrag11532	KMPG01532	mRNA
AKFM01000105	319357	321341	-	transfrag11534	KMPG01533	mRNA
AKFM01000105	323112	323270	-	transfrag11540	KMPG01534	mRNA
AKFM01000105	323455	324130	-	transfrag11541	KMPG01534	mRNA
AKFM01000105	325607	326296	-	transfrag11546	KMPG01535	mRNA
AKFM01000105	330392	331325	-	transfrag11554	KMPG01537	mRNA
AKFM01000105	336719	337492	-	transfrag11563	KMPG01540	mRNA
AKFM01000105	338125	339557	-	transfrag11565	KMPG01540	mRNA
AKFM01000105	342664	343015	-	transfrag11571	KMPG01541	mRNA
AKFM01000105	352055	352748	-	transfrag11590	KMPG01546	mRNA
AKFM01000105	362378	362526	-	transfrag11606	KMPG01551	mRNA
AKFM01000105	369414	369521	-	transfrag11618	KMPG01555	mRNA
AKFM01000105	369973	370153	-	transfrag11620	KMPG01555	mRNA
[truncated: 12,300 more rows]
